# Supplementary material for: catena-Poly[[bis­(methanol-κO)bis­(thio­cyanato-κN)cobalt(II)]-μ-1,3-bis­(pyridin-4-yl)propane-κ2 N,N′]
Source: Acta Crystallogr Sect E Struct Rep Online. 2012 Jan 11;68(Pt 2):m138. doi: 10.1107/S1600536812000499 (PMC3274874; doi:10.1107/S1600536812000499)
Supplement: Supplementary file 1 [file e-68-0m138-sup1.cif]

##############################################################################
#                                                                            #
# This CIF contains the data in a paper accepted for publication in          #
# Acta Crystallographica Section E. It conforms to the requirements of       #
# Notes for Authors for Acta Crystallographica Section E, and has been       #
# peer reviewed under the auspices of the IUCr Commission on Journals.       #
#                                                                            #
# Full details of the Crystallographic Information File format               #
# are given in the paper "The Crystallographic Information File (CIF):       #
# a New Standard Archive File for Crystallography" by S. R. Hall, F. H.      #
# Allen and I. D. Brown [Acta Cryst. (1991), A47, 655-685].                  #
#                                                                            #
# The current version of the core CIF dictionary is obtainable from          #
# ftp://ftp.iucr.org/pub/cif_core.dic.                                       #
#                                                                            #
# Software is freely available for graphical display of the structure(s)     #
# in this CIF. For information consult the CIF software page                 #
# http://www.iucr.org/resources/cif/software.                                #
#                                                                            #
# This file may be used for bona fide research purposes within the           #
# scientific community so long as proper attribution is given to the journal # 
# article from which it was obtained.                                        #
#                                                                            #
##############################################################################
data_I
_audit_creation_method     SHELXL-97
_chemical_name_systematic
;
<i>catena</i>-Poly[[bis(methanol-\k<i>O</i>)bis(thiocyanato-
\k<i>N</i>)cobalt(II)]-\m-1,3-bis(pyridin-4-yl)propane-
\k^2^<i>N</i>,<i>N</i>']
;
_chemical_name_common     ?
_chemical_formula_moiety     'C17 H22 Co N4 O2 S2'
_chemical_formula_sum     'C17 H22 Co N4 O2 S2'
_chemical_formula_iupac     '[Co (N C S)2 (C13 H14 N2) (C H4 O)2]'
_chemical_formula_weight     437.44
_chemical_melting_point     ?
_symmetry_cell_setting     monoclinic
_symmetry_space_group_name_H-M     'C 2/c'
_symmetry_space_group_name_Hall     '-C 2yc'
loop_
    _symmetry_equiv_pos_as_xyz
    'x, y, z'
    '-x, y, -z+1/2'
    'x+1/2, y+1/2, z'
    '-x+1/2, y+1/2, -z+1/2'
    '-x, -y, -z'
    'x, -y, z-1/2'
    '-x+1/2, -y+1/2, -z'
    'x+1/2, -y+1/2, z-1/2'
_cell_length_a     20.5440(12)
_cell_length_b     7.5708(3)
_cell_length_c     13.4274(7)
_cell_angle_alpha     90.00
_cell_angle_beta     95.176(5)
_cell_angle_gamma     90.00
_cell_volume     2079.91(18)
_cell_formula_units_Z     4
_cell_measurement_reflns_used     7860
_cell_measurement_theta_min     2.87
_cell_measurement_theta_max     27.99
_cell_measurement_temperature     293(2)
_exptl_crystal_description     block
_exptl_crystal_colour     light-green
_exptl_crystal_size_max     0.1229
_exptl_crystal_size_mid     0.0221
_exptl_crystal_size_min     0.0180
_exptl_crystal_density_diffrn     1.397
_exptl_crystal_density_meas     ?
_exptl_crystal_density_method     'not measured'
_exptl_crystal_F_000     908
_exptl_absorpt_coefficient_mu     1.044
_exptl_absorpt_correction_type     numerical
_exptl_absorpt_process_details
                         '(<i>X-SHAPE</i> and <i>X-RED32</i>; Stoe & Cie, 2008)'
_exptl_absorpt_correction_T_min     0.971
_exptl_absorpt_correction_T_max     0.983
_exptl_special_details     ?
_diffrn_ambient_temperature     293(2)
_diffrn_radiation_type     MoK\a
_diffrn_radiation_wavelength     0.71073
_diffrn_radiation_source     'fine-focus sealed tube'
_diffrn_radiation_monochromator     graphite
_diffrn_measurement_device_type     'Stoe IPDS-2'
_diffrn_measurement_method     '\w scans'
_diffrn_detector_area_resol_mean     ?
_diffrn_reflns_number     7860
_diffrn_reflns_av_R_equivalents     0.0212
_diffrn_reflns_av_sigmaI/netI     0.0167
_diffrn_reflns_theta_min     2.87
_diffrn_reflns_theta_max     27.99
_diffrn_reflns_theta_full     27.99
_diffrn_measured_fraction_theta_max     0.984
_diffrn_measured_fraction_theta_full     0.984
_diffrn_reflns_limit_h_min     -26
_diffrn_reflns_limit_h_max     26
_diffrn_reflns_limit_k_min     -9
_diffrn_reflns_limit_k_max     9
_diffrn_reflns_limit_l_min     -17
_diffrn_reflns_limit_l_max     17
_diffrn_standards_number     0
_diffrn_standards_interval_count     .
_diffrn_standards_interval_time     .
_diffrn_standards_decay_%     ?
_refine_special_details
;
 Refinement of F^2^ against ALL reflections.  The weighted R-factor wR and
 goodness of fit S are based on F^2^, conventional R-factors R are based
 on F, with F set to zero for negative F^2^. The threshold expression of
 F^2^ > 2sigma(F^2^) is used only for calculating R-factors(gt) etc. and is
 not relevant to the choice of reflections for refinement.  R-factors based
 on F^2^ are statistically about twice as large as those based on F, and R-
 factors based on ALL data will be even larger.
;
_reflns_number_total     2463
_reflns_number_gt     2105
_reflns_threshold_expression     I>2sigma(I)
_refine_ls_structure_factor_coef     Fsqd
_refine_ls_matrix_type     full
_refine_ls_R_factor_all     0.0437
_refine_ls_R_factor_gt     0.0345
_refine_ls_wR_factor_gt     0.0771
_refine_ls_wR_factor_ref     0.0807
_refine_ls_goodness_of_fit_ref     1.054
_refine_ls_restrained_S_all     1.054
_refine_ls_number_reflns     2463
_refine_ls_number_parameters     125
_refine_ls_number_restraints     0
_refine_ls_hydrogen_treatment     mixed
_refine_ls_weighting_scheme     calc
_refine_ls_weighting_details
         'calc w=1/[\s^2^(Fo^2^)+(0.0342P)^2^+1.3966P] where P=(Fo^2^+2Fc^2^)/3'
_atom_sites_solution_hydrogens     geom
_atom_sites_solution_primary     direct
_atom_sites_solution_secondary     difmap
_refine_ls_shift/su_max     0.000
_refine_ls_shift/su_mean     0.000
_refine_diff_density_max     0.247
_refine_diff_density_min     -0.250
_refine_ls_extinction_method     none
_refine_ls_extinction_coef     ?
loop_
    _atom_type_symbol
    _atom_type_description
    _atom_type_scat_dispersion_real
    _atom_type_scat_dispersion_imag
    _atom_type_scat_source
    'C' 'C' 0.0033 0.0016
                         'International Tables Vol C Tables 4.2.6.8 and 6.1.1.4'
    'H' 'H' 0.0000 0.0000
                         'International Tables Vol C Tables 4.2.6.8 and 6.1.1.4'
    'N' 'N' 0.0061 0.0033
                         'International Tables Vol C Tables 4.2.6.8 and 6.1.1.4'
    'S' 'S' 0.1246 0.1234
                         'International Tables Vol C Tables 4.2.6.8 and 6.1.1.4'
    'Co' 'Co' 0.3494 0.9721
                         'International Tables Vol C Tables 4.2.6.8 and 6.1.1.4'
    'O' 'O' 0.0106 0.0060
                         'International Tables Vol C Tables 4.2.6.8 and 6.1.1.4'
_computing_data_collection     'X-AREA (Stoe & Cie, 2008)'
_computing_cell_refinement     'X-AREA (Stoe & Cie, 2008)'
_computing_data_reduction     'X-AREA (Stoe & Cie, 2008)'
_computing_structure_solution     'SHELXS97 (Sheldrick, 2008)'
_computing_structure_refinement     'SHELXL97 (Sheldrick, 2008)'
_computing_molecular_graphics
;
XP in <i>SHELXTL</i> (Sheldrick, 2008) and <i>DIAMOND</i> (Brandenburg,
2010)
;
_computing_publication_material     'XCIF in <i>SHELXTL</i> (Sheldrick, 2008)'
loop_
    _atom_site_type_symbol
    _atom_site_label
    _atom_site_fract_x
    _atom_site_fract_y
    _atom_site_fract_z
    _atom_site_U_iso_or_equiv
    _atom_site_adp_type
    _atom_site_calc_flag
    _atom_site_refinement_flags
    _atom_site_occupancy
    _atom_site_symmetry_multiplicity
    _atom_site_disorder_assembly
    _atom_site_disorder_group
    Co Co1 0.2500 0.2500 0.5000 0.04506(12) Uani d S 1 2 . .
    N N1 0.30569(8) 0.4522(2) 0.44450(13) 0.0576(4) Uani d . 1 1 . .
    C C1 0.33565(9) 0.5317(3) 0.39083(14) 0.0489(4) Uani d . 1 1 . .
    S S1 0.37746(3) 0.64359(9) 0.31502(4) 0.06640(17) Uani d . 1 1 . .
    N N10 0.16009(7) 0.3899(2) 0.45687(11) 0.0487(4) Uani d . 1 1 . .
    C C10 0.10533(9) 0.3059(3) 0.42263(15) 0.0539(4) Uani d . 1 1 . .
    H H10 0.1051 0.1831 0.4236 0.065 Uiso calc R 1 1 . .
    C C11 0.04904(9) 0.3927(3) 0.38589(15) 0.0574(5) Uani d . 1 1 . .
    H H11 0.0123 0.3283 0.3625 0.069 Uiso calc R 1 1 . .
    C C12 0.04733(9) 0.5744(3) 0.38384(14) 0.0525(5) Uani d . 1 1 . .
    C C13 0.10384(10) 0.6616(3) 0.42123(17) 0.0607(5) Uani d . 1 1 . .
    H H13 0.1050 0.7844 0.4224 0.073 Uiso calc R 1 1 . .
    C C14 0.15805(10) 0.5664(3) 0.45640(16) 0.0568(5) Uani d . 1 1 . .
    H H14 0.1952 0.6279 0.4812 0.068 Uiso calc R 1 1 . .
    C C15 -0.01223(10) 0.6752(4) 0.34160(16) 0.0639(6) Uani d . 1 1 . .
    H H15A -0.0263 0.7532 0.3928 0.077 Uiso calc R 1 1 . .
    H H15B -0.0474 0.5923 0.3238 0.077 Uiso calc R 1 1 . .
    C C16 0.0000 0.7841(4) 0.2500 0.0652(8) Uani d S 1 2 . .
    H H16A 0.0375 0.8597 0.2666 0.078 Uiso calc PR 0.50 1 . .
    H H16B -0.0375 0.8597 0.2334 0.078 Uiso calc PR 0.50 1 . .
    O O1 0.24410(8) 0.1222(3) 0.35756(11) 0.0623(4) Uani d . 1 1 . .
    H H1O1 0.2117(13) 0.118(4) 0.328(2) 0.076(9) Uiso d . 1 1 . .
    C C2 0.29545(11) 0.1156(4) 0.29272(18) 0.0723(7) Uani d . 1 1 . .
    H H2A 0.2931 0.2178 0.2502 0.108 Uiso calc R 1 1 . .
    H H2B 0.2909 0.0109 0.2524 0.108 Uiso calc R 1 1 . .
    H H2C 0.3369 0.1138 0.3319 0.108 Uiso calc R 1 1 . .
loop_
    _atom_site_aniso_label
    _atom_site_aniso_U_11
    _atom_site_aniso_U_22
    _atom_site_aniso_U_33
    _atom_site_aniso_U_12
    _atom_site_aniso_U_13
    _atom_site_aniso_U_23
    Co1 0.03980(18) 0.0573(2) 0.03795(17) -0.00119(15) 0.00289(12) 0.00289(15)
    N1 0.0515(9) 0.0658(11) 0.0553(9) -0.0043(8) 0.0043(7) 0.0111(8)
    C1 0.0442(9) 0.0541(10) 0.0472(9) 0.0013(8) -0.0023(7) 0.0005(8)
    S1 0.0598(3) 0.0797(4) 0.0602(3) -0.0151(3) 0.0084(2) 0.0112(3)
    N10 0.0408(7) 0.0627(10) 0.0423(8) 0.0013(7) 0.0013(6) 0.0001(7)
    C10 0.0463(10) 0.0645(12) 0.0506(10) -0.0046(8) 0.0018(8) 0.0022(9)
    C11 0.0423(9) 0.0770(14) 0.0522(10) -0.0071(9) 0.0002(8) 0.0007(10)
    C12 0.0426(9) 0.0757(13) 0.0391(9) 0.0062(9) 0.0037(7) -0.0040(9)
    C13 0.0564(11) 0.0602(13) 0.0633(12) 0.0075(10) -0.0061(9) -0.0088(10)
    C14 0.0473(10) 0.0624(12) 0.0585(11) -0.0006(9) -0.0072(8) -0.0075(10)
    C15 0.0471(10) 0.0889(16) 0.0552(11) 0.0141(10) 0.0010(9) -0.0059(11)
    C16 0.0563(16) 0.066(2) 0.0705(19) 0.000 -0.0128(14) 0.000
    O1 0.0474(8) 0.0938(12) 0.0454(7) 0.0011(8) 0.0029(6) -0.0106(8)
    C2 0.0583(12) 0.1018(19) 0.0582(12) 0.0048(12) 0.0135(10) -0.0160(13)
_geom_special_details
;
 All esds (except the esd in the dihedral angle between two l.s. planes)
 are estimated using the full covariance matrix.  The cell esds are taken
 into account individually in the estimation of esds in distances, angles
 and torsion angles; correlations between esds in cell parameters are only
 used when they are defined by crystal symmetry.  An approximate (isotropic)
 treatment of cell esds is used for estimating esds involving l.s. planes.
;
loop_
    _geom_bond_atom_site_label_1
    _geom_bond_atom_site_label_2
    _geom_bond_site_symmetry_2
    _geom_bond_distance
    _geom_bond_publ_flag
    Co1 N1 . 2.0887(17) y
    Co1 N1 7_556 2.0887(17) ?
    Co1 O1 . 2.1372(15) y
    Co1 O1 7_556 2.1372(15) ?
    Co1 N10 . 2.1624(15) y
    Co1 N10 7_556 2.1624(15) ?
    N1 C1 . 1.158(2) ?
    C1 S1 . 1.628(2) ?
    N10 C14 . 1.337(3) ?
    N10 C10 . 1.337(2) ?
    C10 C11 . 1.382(3) ?
    C10 H10 . 0.9300 ?
    C11 C12 . 1.376(3) ?
    C11 H11 . 0.9300 ?
    C12 C13 . 1.390(3) ?
    C12 C15 . 1.509(3) ?
    C13 C14 . 1.374(3) ?
    C13 H13 . 0.9300 ?
    C14 H14 . 0.9300 ?
    C15 C16 . 1.520(3) ?
    C15 H15A . 0.9700 ?
    C15 H15B . 0.9700 ?
    C16 C15 2 1.520(3) ?
    C16 H16A . 0.9700 ?
    C16 H16B . 0.9700 ?
    O1 C2 . 1.428(2) ?
    O1 H1O1 . 0.74(3) ?
    C2 H2A . 0.9600 ?
    C2 H2B . 0.9600 ?
    C2 H2C . 0.9600 ?
loop_
    _geom_angle_atom_site_label_1
    _geom_angle_atom_site_label_2
    _geom_angle_atom_site_label_3
    _geom_angle_site_symmetry_1
    _geom_angle_site_symmetry_3
    _geom_angle
    _geom_angle_publ_flag
    N1 Co1 N1 . 7_556 180.00(10) ?
    N1 Co1 O1 . . 90.07(7) ?
    N1 Co1 O1 7_556 . 89.93(7) ?
    N1 Co1 O1 . 7_556 89.93(7) ?
    N1 Co1 O1 7_556 7_556 90.07(7) ?
    O1 Co1 O1 . 7_556 180.0 ?
    N1 Co1 N10 . . 91.57(6) ?
    N1 Co1 N10 7_556 . 88.43(6) ?
    O1 Co1 N10 . . 90.23(6) ?
    O1 Co1 N10 7_556 . 89.77(6) ?
    N1 Co1 N10 . 7_556 88.43(6) ?
    N1 Co1 N10 7_556 7_556 91.57(6) ?
    O1 Co1 N10 . 7_556 89.77(6) ?
    O1 Co1 N10 7_556 7_556 90.23(6) ?
    N10 Co1 N10 . 7_556 180.00(8) ?
    C1 N1 Co1 . . 160.42(17) ?
    N1 C1 S1 . . 179.7(2) ?
    C14 N10 C10 . . 116.65(17) ?
    C14 N10 Co1 . . 121.10(13) ?
    C10 N10 Co1 . . 122.08(14) ?
    N10 C10 C11 . . 123.2(2) ?
    N10 C10 H10 . . 118.4 ?
    C11 C10 H10 . . 118.4 ?
    C12 C11 C10 . . 120.10(19) ?
    C12 C11 H11 . . 120.0 ?
    C10 C11 H11 . . 120.0 ?
    C11 C12 C13 . . 116.67(18) ?
    C11 C12 C15 . . 122.1(2) ?
    C13 C12 C15 . . 121.2(2) ?
    C14 C13 C12 . . 120.0(2) ?
    C14 C13 H13 . . 120.0 ?
    C12 C13 H13 . . 120.0 ?
    N10 C14 C13 . . 123.36(19) ?
    N10 C14 H14 . . 118.3 ?
    C13 C14 H14 . . 118.3 ?
    C12 C15 C16 . . 113.01(16) ?
    C12 C15 H15A . . 109.0 ?
    C16 C15 H15A . . 109.0 ?
    C12 C15 H15B . . 109.0 ?
    C16 C15 H15B . . 109.0 ?
    H15A C15 H15B . . 107.8 ?
    C15 C16 C15 . 2 114.3(3) ?
    C15 C16 H16A . . 108.7 ?
    C15 C16 H16A 2 . 108.7 ?
    C15 C16 H16B . . 108.7 ?
    C15 C16 H16B 2 . 108.7 ?
    H16A C16 H16B . . 107.6 ?
    C2 O1 Co1 . . 125.17(14) ?
    C2 O1 H1O1 . . 110(2) ?
    Co1 O1 H1O1 . . 118(2) ?
    O1 C2 H2A . . 109.5 ?
    O1 C2 H2B . . 109.5 ?
    H2A C2 H2B . . 109.5 ?
    O1 C2 H2C . . 109.5 ?
    H2A C2 H2C . . 109.5 ?
    H2B C2 H2C . . 109.5 ?
loop_
    _geom_hbond_atom_site_label_D
    _geom_hbond_atom_site_label_H
    _geom_hbond_atom_site_label_A
    _geom_hbond_site_symmetry_A
    _geom_hbond_distance_DH
    _geom_hbond_distance_HA
    _geom_hbond_distance_DA
    _geom_hbond_angle_DHA
    O1 H1O1 S1 4_545 0.74(4) 2.54(4) 3.2539(19) 165(4)
data_global
_journal_date_recd_electronic     2012-01-03
_journal_date_accepted     2012-01-05
_journal_name_full     'Acta Crystallographica, Section E'
_journal_year     2012
_journal_volume     68
_journal_issue      2
_journal_page_first     m138
_journal_page_last     m138
_journal_paper_category     QM
_journal_paper_doi     10.1107/S1600536812000499
_journal_coeditor_code     WM2581
_publ_contact_author
;
      Susanne W\"ohlert
      Institut f\"ur Anorganische Chemie
      Christian-Albrechts-Universit\"at Kiel
      Max-Eyth Strasse 2
      D-24098 Kiel
      Germany
;
_publ_contact_author_email     swoehlert@ac.uni-kiel.de
_publ_contact_author_fax     '(+)431-880-1520'
_publ_contact_author_phone     '(+)431-880-5546'
_publ_section_title
;\
<i>catena</i>-Poly[[bis(methanol-\k<i>O</i>)bis(thiocyanato-
\k<i>N</i>)cobalt(II)]-\m-1,3-bis(pyridin-4-yl)propane-
\k^2^<i>N</i>,<i>N</i>']
;
loop_
    _publ_author_name
    _publ_author_footnote
    _publ_author_address
    'W\"ohlert, Susanne' .
;
Institut f\"ur Anorganische Chemie
Christian-Albrechts-Universit\"at Kiel
Max-Eyth Strasse 2
D-24118 Kiel
Germany
;
    'N\"ather, Christian' .
;
Institut f\"ur Anorganische Chemie
Christian-Albrechts-Universit\"at Kiel
Max-Eyth Strasse 2
D-24118 Kiel
Germany
;
_publ_section_synopsis     .
