# Supplementary material for: catena-Poly[[bis­(methanol-κO)bis­(thio­cyanato-κN)cobalt(II)]-μ-1,3-bis­(pyridin-4-yl)propane-κ2 N,N′]
Source: Acta Crystallogr Sect E Struct Rep Online. 2012 Jan 11;68(Pt 2):m138. doi: 10.1107/S1600536812000499 (PMC3274874; doi:10.1107/S1600536812000499)
Supplement: Supplementary file 2 [file e-68-0m138-Isup2.hkl]

# 
# h,k,l, Fc-squared, Fo-squared, sigma(Fo-squared) and status flag 
# 
data_I
_shelx_title ' [Co(NCS)2(1,3-Di(4-pyridyl)-propan)2(MeOH)2 (woe797) C2/c' 
_shelx_refln_list_code          4 
_shelx_F_calc_maximum      151.86 
_exptl_crystal_F_000       908.00 
_reflns_d_resolution_high  0.7572 
 
loop_ 
 _symmetry_equiv_pos_as_xyz 
 'x, y, z' 
 '-x, y, -z+1/2' 
 'x+1/2, y+1/2, z' 
 '-x+1/2, y+1/2, -z+1/2' 
 '-x, -y, -z' 
 'x, -y, z-1/2' 
 '-x+1/2, -y+1/2, -z' 
 'x+1/2, -y+1/2, z-1/2' 
 
_cell_length_a    20.5440 
_cell_length_b     7.5708 
_cell_length_c    13.4274 
_cell_angle_alpha  90.000 
_cell_angle_beta   95.176 
_cell_angle_gamma  90.000 
 
_shelx_F_squared_multiplier     1.000 
 
loop_ 
 _refln_index_h 
 _refln_index_k 
 _refln_index_l 
 _refln_F_squared_calc 
 _refln_F_squared_meas 
 _refln_F_squared_sigma 
 _refln_observed_status 
   6   0   0      632.90      540.41     18.72 o 
  10   0   0     4341.17     4213.18     18.27 o 
  12   0   0     1056.26     1117.81     12.91 o 
  14   0   0     8186.61     8020.60     45.05 o 
  16   0   0     3628.14     3575.95     15.65 o 
  18   0   0        4.23       37.13      9.60 o 
  20   0   0     2321.95     2298.71     25.24 o 
  22   0   0     1450.96     1474.99     13.96 o 
  24   0   0     1088.01     1125.46     42.31 o 
  26   0   0       41.34       44.54     12.22 o 
   1   1   0     6194.42     6275.33     49.62 o 
   3   1   0     4615.53     5162.33     38.32 o 
   5   1   0      627.06      602.99     17.21 o 
   7   1   0      262.96      330.24     10.70 o 
   9   1   0     3977.82     4113.80     13.18 o 
  11   1   0       75.47      109.87      7.48 o 
  13   1   0      413.13      418.41      8.22 o 
  15   1   0      478.77      459.14     10.80 o 
  17   1   0      490.40      476.02      8.31 o 
  19   1   0     1212.87     1223.42     17.70 o 
  21   1   0      109.79      137.77      7.00 o 
  23   1   0        1.24       12.70      6.65 o 
  25   1   0       29.00       23.69      7.54 o 
   0   2   0     5157.94     4875.04     26.17 o 
   2   2   0       12.59       20.85     12.15 o 
   4   2   0     5522.36     5599.76     23.51 o 
   6   2   0    14503.55    14084.03     48.81 o 
  10   2   0       42.50       28.39      8.08 o 
  12   2   0     1881.52     1976.88     18.12 o 
  14   2   0     1411.37     1424.83     11.18 o 
  16   2   0     2359.81     2371.84     21.31 o 
  18   2   0      648.77      670.73      7.88 o 
  20   2   0      246.36      266.77      8.83 o 
  22   2   0      159.77      167.74      7.90 o 
  24   2   0       65.78       59.31      6.57 o 
  26   2   0      189.47      152.84      8.80 o 
   1   3   0      878.13      992.27      9.96 o 
   3   3   0       14.73       22.97      9.21 o 
   5   3   0     2732.39     2582.77     26.28 o 
   7   3   0      753.83      760.94     10.99 o 
   9   3   0      664.46      607.75     11.14 o 
  11   3   0     2559.32     2554.16     25.77 o 
  13   3   0      106.37      115.79      8.00 o 
  15   3   0      435.53      417.84      7.47 o 
  17   3   0      307.50      328.80      6.82 o 
  19   3   0      617.82      590.25      8.16 o 
  21   3   0       54.22       67.65      6.67 o 
  23   3   0      115.65      119.61      6.65 o 
  25   3   0       53.30       69.05      6.57 o 
   0   4   0     2802.94     3066.40     15.77 o 
   2   4   0     1859.16     1905.04     11.64 o 
   4   4   0     6132.60     5956.81     31.61 o 
   6   4   0      555.87      434.99      8.76 o 
   8   4   0       89.25       97.78      6.80 o 
  10   4   0      450.28      491.34      8.22 o 
  12   4   0     3334.46     3463.09     32.81 o 
  14   4   0      175.02      174.44      7.30 o 
  16   4   0      104.56      101.23      6.73 o 
  18   4   0      626.64      631.29      7.46 o 
  20   4   0      213.74      249.94      9.73 o 
  22   4   0       26.87       42.97      6.48 o 
  24   4   0       11.15        4.97      6.50 o 
   1   5   0      177.90      185.11      7.70 o 
   3   5   0      133.30      138.63      8.50 o 
   5   5   0      750.88      730.01      9.24 o 
   7   5   0       10.19       22.52      8.45 o 
   9   5   0     2021.63     1945.51     21.95 o 
  11   5   0      117.96      143.63      6.94 o 
  13   5   0      107.09      118.53      6.92 o 
  15   5   0        5.72       28.51      7.29 o 
  17   5   0       69.66       90.98      7.00 o 
  19   5   0       85.01       78.15      6.30 o 
  21   5   0        0.59       14.07      8.23 o 
  23   5   0       49.64       35.85      7.23 o 
   0   6   0      434.27      392.30     19.72 o 
   2   6   0     1176.07     1201.45     17.29 o 
   4   6   0     2327.58     2360.31     28.26 o 
   6   6   0      354.73      362.44      8.38 o 
   8   6   0       11.22       18.14      7.16 o 
  10   6   0     1671.71     1698.33     10.03 o 
  12   6   0      615.08      659.57     11.95 o 
  14   6   0      208.05      224.26      9.25 o 
  16   6   0       41.20       39.93      7.04 o 
  18   6   0      102.77      106.21     13.87 o 
  20   6   0      297.59      245.99     12.53 o 
   1   7   0      172.03      169.39      9.72 o 
   3   7   0      145.75      132.49      9.31 o 
   5   7   0      179.46      198.57      9.46 o 
   7   7   0       95.69      108.05      6.95 o 
   9   7   0        5.05       15.22      6.19 o 
  11   7   0      190.84      167.85      6.49 o 
  13   7   0       33.52       37.97      6.97 o 
  15   7   0        3.05       13.90      6.01 o 
  17   7   0       49.59       66.62      6.83 o 
  19   7   0        0.01        8.27      5.79 o 
   0   8   0      186.49      217.13     17.88 o 
   2   8   0      296.98      308.93      9.99 o 
   4   8   0      142.39      138.08      9.60 o 
   6   8   0      279.70      291.41      9.98 o 
   8   8   0      229.28      216.21      9.07 o 
  10   8   0      179.97      176.53      7.93 o 
  12   8   0       46.69       49.75      7.13 o 
  14   8   0       76.66       74.26     12.78 o 
  16   8   0       93.43       62.18      8.26 o 
   1   9   0        0.40        5.09     12.58 o 
   3   9   0       29.48       36.87     12.10 o 
   5   9   0        7.27        7.86      9.69 o 
   7   9   0        0.79       -2.27      8.38 o 
   9   9   0       18.56        9.10      8.08 o 
  11   9   0        8.90        3.82      7.81 o 
 -25   1   1      358.21      368.17      7.92 o 
 -23   1   1      137.92      133.17      7.86 o 
 -21   1   1      495.45      507.09      8.90 o 
 -19   1   1     2161.43     2135.72     13.38 o 
 -17   1   1     3180.81     3155.31     25.70 o 
 -15   1   1     1592.41     1598.69     10.72 o 
 -13   1   1     2343.22     2250.08      9.10 o 
 -11   1   1    13512.89    13127.85     49.43 o 
  -9   1   1     7495.78     7089.49     42.15 o 
  -7   1   1      853.42      779.57     10.53 o 
  -5   1   1      453.27      463.98     11.85 o 
   1   1   1    18277.55    19111.36     80.10 o 
   3   1   1     2704.39     2696.76     28.75 o 
   7   1   1     5583.53     5156.57     18.06 o 
   9   1   1     3631.46     3643.12     14.19 o 
  11   1   1      824.25      791.74      9.79 o 
  13   1   1     8084.57     8071.75     41.32 o 
  15   1   1      842.82      861.92      9.95 o 
  17   1   1      171.61      186.56      7.87 o 
  19   1   1      354.10      356.19     12.60 o 
  21   1   1     1657.55     1626.56     11.55 o 
  23   1   1      205.25      228.95      7.93 o 
  25   1   1       58.14       54.75      7.49 o 
 -26   2   1       31.73       39.67      7.29 o 
 -24   2   1       95.93      109.08     11.25 o 
 -22   2   1        7.91       24.39      6.63 o 
 -20   2   1      590.86      607.20      7.18 o 
 -18   2   1       30.82       24.86      7.56 o 
 -16   2   1      871.67      877.28      9.50 o 
 -14   2   1       96.46      100.62      7.30 o 
 -12   2   1      765.02      729.25     12.19 o 
 -10   2   1       56.91       43.48      7.46 o 
  -8   2   1     1679.15     1564.59     11.17 o 
  -6   2   1       85.06       57.35      9.66 o 
  -4   2   1     1503.72     1549.35     13.22 o 
  -2   2   1     9031.63     9154.65     71.93 o 
   2   2   1      126.45      113.56     14.49 o 
   4   2   1      337.02      283.00     13.54 o 
   6   2   1     3355.30     3438.99     75.63 o 
   8   2   1    11322.23    11447.32     27.60 o 
  10   2   1      357.56      283.57      9.61 o 
  12   2   1      845.36      862.92     15.53 o 
  14   2   1      177.48      175.58      7.91 o 
  16   2   1      545.65      509.97      9.05 o 
  18   2   1       18.22       32.02      7.23 o 
  20   2   1       29.33       23.01      7.03 o 
  22   2   1      372.04      389.89      9.11 o 
  24   2   1      136.69      124.44      7.55 o 
  26   2   1       12.19       19.63      7.82 o 
 -25   3   1       24.93       25.05      7.66 o 
 -23   3   1      224.37      245.93      8.05 o 
 -21   3   1      424.62      445.89      9.00 o 
 -19   3   1      112.90      107.70      7.04 o 
 -17   3   1       25.23       22.09      6.59 o 
 -15   3   1      690.40      727.09     14.45 o 
 -13   3   1     1077.74     1146.07      9.27 o 
 -11   3   1     1128.14     1121.81      8.98 o 
  -9   3   1     1829.05     1881.85     10.42 o 
  -7   3   1    10693.36    10867.30     32.88 o 
  -5   3   1     3806.51     3842.52     18.54 o 
  -3   3   1      561.16      491.02      9.27 o 
  -1   3   1      825.07      778.66      9.72 o 
   1   3   1     5143.26     5145.11     36.74 o 
   3   3   1      450.54      455.71     10.39 o 
   5   3   1      836.67      732.45     11.86 o 
   7   3   1     1485.81     1329.17     14.67 o 
   9   3   1     6143.18     5955.26     54.76 o 
  11   3   1     1705.07     1556.53     10.69 o 
  13   3   1     2096.14     2139.41     35.47 o 
  15   3   1     1057.26     1065.86      9.62 o 
  17   3   1     1111.73     1230.73     19.86 o 
  19   3   1      193.23      200.51      7.48 o 
  21   3   1      133.95      119.39     11.51 o 
  23   3   1      143.85      137.71      6.35 o 
  25   3   1      221.16      194.38      9.08 o 
 -24   4   1        1.25       -6.79      6.79 o 
 -22   4   1       18.98       33.04      6.43 o 
 -20   4   1       26.04       30.66      7.24 o 
 -18   4   1      112.48      121.43     10.66 o 
 -16   4   1       72.79       73.69      6.37 o 
 -14   4   1      189.68      186.07      7.72 o 
 -12   4   1      415.72      397.61      7.78 o 
 -10   4   1        1.78       -4.32      7.34 o 
  -8   4   1      342.40      328.74     11.17 o 
  -6   4   1       42.55       39.21      7.38 o 
  -4   4   1       49.74       41.27      8.88 o 
  -2   4   1      691.38      757.99      9.58 o 
   0   4   1       81.18       66.24      7.83 o 
   2   4   1      565.25      602.93      7.93 o 
   4   4   1      379.41      347.10      9.55 o 
   6   4   1       60.31       84.00      8.87 o 
   8   4   1      357.68      325.15      8.34 o 
  10   4   1      383.87      371.32      9.14 o 
  12   4   1       43.66       39.64      7.45 o 
  14   4   1       41.76       62.71      7.74 o 
  16   4   1      296.05      279.13      6.76 o 
  18   4   1       21.33       19.89      7.06 o 
  20   4   1       86.44       82.48      7.62 o 
  22   4   1       42.32       27.85      6.48 o 
  24   4   1        0.81        8.43     10.51 o 
 -23   5   1      120.14       98.58      9.02 o 
 -21   5   1       61.84       61.40      6.12 o 
 -19   5   1       80.22       85.31      7.34 o 
 -17   5   1      261.08      261.46      8.77 o 
 -15   5   1     1720.31     1688.91     22.36 o 
 -13   5   1      881.00      933.98     23.96 o 
 -11   5   1      431.55      387.39     13.68 o 
  -9   5   1        5.35        8.60      6.43 o 
  -7   5   1     4396.46     4328.70     40.42 o 
  -5   5   1     2616.56     2648.12     22.20 o 
  -3   5   1      267.46      264.21     10.39 o 
  -1   5   1      338.87      315.77      9.13 o 
   1   5   1     4164.14     3949.77     20.83 o 
   3   5   1     2578.77     2596.94     15.26 o 
   5   5   1      230.15      252.13     10.80 o 
   7   5   1     1860.64     1851.28     17.74 o 
   9   5   1      928.93      955.03      9.26 o 
  11   5   1      281.23      274.40      6.33 o 
  13   5   1        2.01       19.24      5.94 o 
  15   5   1      403.70      408.21     11.15 o 
  17   5   1     1572.86     1644.06     20.12 o 
  19   5   1      387.13      377.91      8.49 o 
  21   5   1       33.00       50.55      6.01 o 
  23   5   1       15.55       16.61      7.10 o 
 -20   6   1        8.14       -0.79      8.51 o 
 -18   6   1        0.04        7.20      6.43 o 
 -16   6   1       83.27      105.12      6.16 o 
 -14   6   1       24.26       27.11      5.96 o 
 -12   6   1       92.71      120.03      6.36 o 
 -10   6   1      261.54      273.04     11.04 o 
  -8   6   1      120.83      144.66      7.17 o 
  -6   6   1      311.00      325.58     10.17 o 
  -4   6   1        0.81       -5.67      9.27 o 
  -2   6   1      425.48      374.55     10.55 o 
   0   6   1      510.44      496.55      8.93 o 
   2   6   1       30.43       42.63      8.27 o 
   4   6   1      216.17      208.69      8.45 o 
   6   6   1       48.02       68.36      7.75 o 
   8   6   1      891.63      850.27     16.45 o 
  10   6   1      225.24      237.68      6.67 o 
  12   6   1      155.91      155.40      6.19 o 
  14   6   1      192.85      199.91      8.87 o 
  16   6   1      184.50      172.75     13.12 o 
  18   6   1       16.88       18.74      5.79 o 
  20   6   1        0.35       -2.93      7.28 o 
 -19   7   1       28.56       30.10      7.43 o 
 -17   7   1       28.49       18.89      7.21 o 
 -15   7   1      138.50      137.90      7.56 o 
 -13   7   1      159.30      170.47      8.77 o 
 -11   7   1      651.06      650.91     17.36 o 
  -9   7   1      757.18      762.33     15.66 o 
  -7   7   1      222.94      244.44      8.48 o 
  -5   7   1      174.16      182.98      9.14 o 
  -3   7   1      136.63      161.46      9.02 o 
  -1   7   1     1026.78      993.16     17.68 o 
   1   7   1      677.35      669.20     19.31 o 
   3   7   1      546.98      618.43      8.87 o 
   5   7   1      165.88      170.99      7.64 o 
   7   7   1      133.81      157.29      7.64 o 
   9   7   1      463.91      492.16     11.61 o 
  11   7   1      747.13      747.79     13.90 o 
  13   7   1      250.68      249.28     11.08 o 
  15   7   1       66.58       70.49      6.19 o 
  17   7   1        0.70        7.56      6.17 o 
 -16   8   1        1.33        3.32      8.44 o 
 -14   8   1        0.81        8.36      9.56 o 
 -12   8   1        2.82        4.96      7.38 o 
 -10   8   1        0.96       10.25      7.81 o 
  -8   8   1       10.29       18.24      7.89 o 
  -6   8   1       35.54       31.13      8.06 o 
  -4   8   1       62.06       69.12      8.92 o 
  -2   8   1       16.46       11.72      9.06 o 
   0   8   1      160.63      172.16     12.92 o 
   2   8   1        2.70        9.90     11.00 o 
   4   8   1       82.81       91.01     10.26 o 
   6   8   1        1.56       11.21      7.63 o 
   8   8   1      163.44      148.07      7.80 o 
  10   8   1        1.99       12.03      6.39 o 
  12   8   1       18.64       24.48      6.27 o 
  14   8   1        0.52        3.58      7.02 o 
  16   8   1        9.23       -0.19     14.99 o 
 -11   9   1      110.09       77.61      8.00 o 
  -9   9   1       64.63       48.36      7.72 o 
  -7   9   1        0.41       11.77      7.90 o 
  -5   9   1       96.98       69.50      8.23 o 
  -3   9   1      247.29      208.92     10.43 o 
  -1   9   1      124.61      138.26     13.26 o 
   1   9   1        2.59        6.29     11.81 o 
   3   9   1       81.59       64.30     11.87 o 
   5   9   1      156.98      142.23     10.54 o 
   7   9   1       73.09       54.75     10.53 o 
   9   9   1       37.19       33.34      8.07 o 
  11   9   1       38.45       33.19      7.74 o 
 -26   0   2       17.73       29.87     11.88 o 
 -24   0   2        2.23       28.22     11.12 o 
 -22   0   2     1876.75     1813.71     24.97 o 
 -20   0   2     2911.05     3079.07     13.62 o 
 -18   0   2      184.61      174.28     14.74 o 
 -16   0   2     1674.95     1607.53     13.15 o 
 -14   0   2     8356.25     8010.18     22.06 o 
 -12   0   2    19272.25    18750.71    196.48 o 
 -10   0   2     4615.28     4566.82     48.81 o 
  -8   0   2       21.45       31.06     12.15 o 
  -6   0   2     7661.52     7583.92     52.61 o 
  -4   0   2    10019.16    10597.95     38.41 o 
   0   0   2    10527.58    12179.30    102.86 o 
   6   0   2      222.04      271.53     20.27 o 
   8   0   2      186.00      243.87     19.74 o 
  10   0   2    12061.66    11012.97     36.54 o 
  12   0   2     4579.36     4362.37     25.93 o 
  14   0   2     1413.63     1439.69     17.37 o 
  16   0   2     2256.15     2145.58     20.78 o 
  18   0   2     3348.22     3438.93     21.87 o 
  20   0   2      996.07     1057.26     15.01 o 
  22   0   2       20.33       30.53     12.20 o 
  24   0   2       39.69        8.45     11.99 o 
  26   0   2      129.15      120.35     10.57 o 
 -25   1   2       11.88       24.45      7.02 o 
 -23   1   2       22.20       43.87     17.46 o 
 -21   1   2       90.84       99.78      6.66 o 
 -19   1   2        0.09        1.40      6.33 o 
 -17   1   2     2121.05     2063.93     14.82 o 
 -15   1   2        7.45        9.57      6.17 o 
 -13   1   2      810.63      834.84      8.40 o 
 -11   1   2     1014.45      961.19      8.57 o 
  -9   1   2       19.42      122.59     54.64 o 
  -7   1   2      148.00      149.53     10.59 o 
  -5   1   2        6.28       17.36     10.39 o 
  -1   1   2     1171.55     1318.56     19.96 o 
   3   1   2     9445.36     9412.06     47.27 o 
   7   1   2    15104.28    15614.71     33.56 o 
   9   1   2       33.01       59.73      9.22 o 
  11   1   2      173.97      218.96      9.08 o 
  13   1   2       20.56       45.36      9.17 o 
  15   1   2     1736.41     1634.05     10.49 o 
  17   1   2      263.03      249.32     15.17 o 
  19   1   2      211.43      189.11     13.86 o 
  21   1   2       44.58       62.78     15.18 o 
  23   1   2       11.91       22.15      9.01 o 
  25   1   2       60.77       51.70      7.53 o 
 -26   2   2       67.31       66.26     16.07 o 
 -24   2   2      198.32      193.99      7.14 o 
 -22   2   2      400.79      397.22      7.39 o 
 -20   2   2      260.45      264.78     13.29 o 
 -18   2   2      349.86      365.98      7.16 o 
 -16   2   2      966.08     1000.96     12.07 o 
 -14   2   2     3596.74     3595.84     28.67 o 
 -12   2   2      406.76      303.91      7.56 o 
 -10   2   2      775.17      704.95      7.83 o 
  -8   2   2    10835.10    10945.06     66.23 o 
  -6   2   2    13405.43    13910.75     63.67 o 
  -4   2   2    11026.93    11172.73     62.99 o 
  -2   2   2    10117.01    10182.74    140.64 o 
   0   2   2      498.28      477.96     17.92 o 
   2   2   2     1717.64     1585.68     15.57 o 
   4   2   2      805.91      678.46     20.27 o 
   8   2   2     1186.08     1009.70     14.12 o 
  10   2   2     5023.77     4694.64     37.04 o 
  12   2   2     3611.83     3627.38     61.41 o 
  14   2   2     1842.03     1890.94     24.86 o 
  16   2   2      308.82      326.62      8.05 o 
  18   2   2      967.55      983.79     17.46 o 
  20   2   2      559.93      574.60     10.40 o 
  22   2   2      188.38      169.93      9.46 o 
  24   2   2        5.65        7.71     10.14 o 
 -25   3   2       56.00       71.91     10.91 o 
 -23   3   2        0.02       13.64      6.72 o 
 -21   3   2       10.25       22.09      7.48 o 
 -19   3   2       98.40       88.13      7.11 o 
 -17   3   2      546.49      540.69      7.78 o 
 -15   3   2      441.60      418.84      7.58 o 
 -13   3   2        3.79        2.41      7.36 o 
 -11   3   2     1626.63     1604.39     13.99 o 
  -9   3   2      549.85      573.79     10.15 o 
  -7   3   2     5117.04     4826.41     38.17 o 
  -5   3   2       10.73       20.82      9.60 o 
  -1   3   2     2944.27     2826.03     14.33 o 
   1   3   2     2696.57     2857.21     14.12 o 
   3   3   2     1274.05     1181.12     14.02 o 
   5   3   2     4498.26     4157.45     48.76 o 
   7   3   2     1146.83     1216.23     24.81 o 
   9   3   2      681.31      550.92     13.08 o 
  11   3   2      797.18      871.70     11.07 o 
  13   3   2     1555.16     1582.92     10.64 o 
  15   3   2      328.30      294.45      8.99 o 
  17   3   2       26.06       35.47      7.30 o 
  19   3   2       43.55       49.01      7.24 o 
  21   3   2       57.14       74.27     11.45 o 
  23   3   2        0.07        9.10      7.71 o 
  25   3   2        1.27       -2.67      7.85 o 
 -24   4   2      221.70      187.26     14.18 o 
 -22   4   2       65.28       67.30      7.77 o 
 -20   4   2       24.35       21.37      7.49 o 
 -18   4   2     1433.88     1407.22     31.33 o 
 -16   4   2      801.95      846.23     12.39 o 
 -14   4   2      190.17      197.05      7.62 o 
 -12   4   2      170.54      195.99      7.38 o 
 -10   4   2     2781.87     2772.12     11.52 o 
  -8   4   2     6326.10     6398.91     83.16 o 
  -6   4   2      701.69      755.29      9.88 o 
  -4   4   2     1293.08     1322.43      9.92 o 
  -2   4   2     3922.86     3336.12     24.97 o 
   0   4   2     6671.70     5965.11     57.43 o 
   2   4   2     4394.93     4671.34     38.91 o 
   4   4   2     1950.11     2069.45     12.30 o 
   6   4   2     9584.52     9449.64     72.18 o 
   8   4   2     1750.96     1656.74     30.31 o 
  10   4   2        4.44       17.70      8.53 o 
  12   4   2      395.95      417.49      8.74 o 
  14   4   2     2643.99     2713.59     31.33 o 
  16   4   2     2590.59     2460.36     16.21 o 
  18   4   2      107.25      126.08      7.50 o 
  20   4   2      108.98      135.81      8.10 o 
  22   4   2      543.93      565.14      7.60 o 
  24   4   2      121.29       89.17     11.63 o 
 -23   5   2       15.36        3.94     12.72 o 
 -21   5   2       22.98       17.38      9.05 o 
 -19   5   2        0.01       14.16      8.10 o 
 -17   5   2       47.30       57.37      8.36 o 
 -15   5   2       20.40       13.90      8.39 o 
 -13   5   2      181.63      192.83      8.36 o 
 -11   5   2        1.93        9.03      8.53 o 
  -9   5   2      354.73      360.14     11.54 o 
  -7   5   2      139.46      135.74      8.51 o 
  -5   5   2        4.53       10.00      7.12 o 
  -3   5   2     1146.28     1232.55     10.78 o 
  -1   5   2      296.03      276.50      8.74 o 
   1   5   2        8.48        8.30      7.06 o 
   3   5   2       18.66       35.69      8.36 o 
   5   5   2       23.45       24.65      8.72 o 
   7   5   2     1006.30     1036.87     11.17 o 
   9   5   2       65.34       80.08      8.21 o 
  11   5   2       27.01       24.36      7.32 o 
  13   5   2       20.12       37.70      6.71 o 
  15   5   2       62.01       63.47      6.46 o 
  17   5   2       11.06       17.58      5.63 o 
  19   5   2       23.73       40.58      6.37 o 
  21   5   2       19.74       23.10      6.30 o 
 -20   6   2       23.54       22.26      6.89 o 
 -18   6   2      274.11      224.33      8.31 o 
 -16   6   2      334.61      341.96     17.01 o 
 -14   6   2       68.71       86.85      7.47 o 
 -12   6   2      715.65      735.10      8.40 o 
 -10   6   2     1532.63     1499.72     24.79 o 
  -8   6   2       67.12       68.63      7.81 o 
  -6   6   2      215.83      238.00      8.91 o 
  -4   6   2      380.85      379.91     10.60 o 
  -2   6   2     2086.56     2113.04     11.34 o 
   0   6   2     1845.62     1866.26     26.35 o 
   2   6   2      322.34      329.76      9.92 o 
   4   6   2      372.73      379.18      8.71 o 
   6   6   2      142.86      158.15      8.06 o 
   8   6   2     2285.09     2251.68     26.36 o 
  10   6   2      625.04      607.97     10.20 o 
  12   6   2       45.17       64.48      6.03 o 
  14   6   2      274.63      305.78      6.62 o 
  16   6   2      217.86      216.39     10.38 o 
  18   6   2       64.79       59.33      6.26 o 
  20   6   2       52.03       53.84      5.83 o 
 -19   7   2       86.31       47.86      7.56 o 
 -17   7   2        0.48        0.77      7.32 o 
 -15   7   2       31.39       24.46      7.10 o 
 -13   7   2       33.38       31.59      7.46 o 
 -11   7   2      104.68      109.22      7.73 o 
  -9   7   2       31.03       47.77      7.55 o 
  -7   7   2      159.49      169.99      8.14 o 
  -5   7   2        0.73       -2.46      8.01 o 
  -3   7   2      232.48      239.03     11.95 o 
  -1   7   2        6.05        1.98      7.78 o 
   1   7   2       30.55       41.83      7.37 o 
   3   7   2        1.91        4.59      8.11 o 
   5   7   2      393.83      400.79      8.39 o 
   7   7   2      117.27      116.20      7.53 o 
   9   7   2       66.81       84.59      7.95 o 
  11   7   2        7.25       12.43      6.78 o 
  13   7   2      130.98      138.16      6.45 o 
  15   7   2        1.95        3.98      6.39 o 
  17   7   2       27.96       32.07      5.70 o 
 -16   8   2        1.97       -6.29      8.88 o 
 -14   8   2       47.46       43.10      7.60 o 
 -12   8   2      278.16      263.49      8.36 o 
 -10   8   2      104.36      111.70      7.65 o 
  -8   8   2       37.71       45.49      8.10 o 
  -6   8   2      276.52      280.91      8.69 o 
  -4   8   2      500.75      482.25     16.76 o 
  -2   8   2       18.86       23.37      9.12 o 
   0   8   2       15.93       33.42      9.07 o 
   2   8   2      270.75      272.52      9.55 o 
   4   8   2      207.06      215.16      9.64 o 
   6   8   2       10.55       22.62      7.39 o 
   8   8   2      133.73      160.11     10.17 o 
  10   8   2      283.52      285.69      7.89 o 
  12   8   2       89.02       82.63      6.32 o 
  14   8   2        7.10       11.13      6.21 o 
 -11   9   2        9.30       13.79      8.15 o 
  -9   9   2        0.60       -1.42      8.01 o 
  -7   9   2        6.54       15.96      8.71 o 
  -5   9   2        3.09       -5.24      8.31 o 
  -3   9   2        0.33       10.77      9.36 o 
  -1   9   2       28.10       28.85     13.46 o 
   1   9   2       16.39       17.13     12.33 o 
   3   9   2        1.37       13.99     13.27 o 
   5   9   2       28.06       24.55     12.79 o 
   7   9   2        6.85       15.76      7.61 o 
   9   9   2        0.11       -2.20      7.66 o 
  11   9   2        0.60       14.63     14.61 o 
 -25   1   3      139.71      120.94      7.61 o 
 -23   1   3      766.02      761.02     12.86 o 
 -21   1   3      107.55      123.99      6.19 o 
 -19   1   3        2.67       17.67      8.78 o 
 -17   1   3      733.86      750.03     10.15 o 
 -15   1   3     4687.88     4623.59     19.76 o 
 -13   1   3     1348.19     1290.05     11.74 o 
 -11   1   3      769.66      719.29      9.96 o 
  -9   1   3     4156.63     3923.37     19.93 o 
  -7   1   3    13153.64    12710.01     22.58 o 
  -5   1   3      598.23      497.39     11.37 o 
  -3   1   3       18.49       26.11     12.46 o 
  -1   1   3    12169.69    13289.78     74.28 o 
   1   1   3     6886.38     7395.61     33.68 o 
   3   1   3      262.60      269.72     21.48 o 
   5   1   3     2049.43     2096.95     28.21 o 
   7   1   3     8667.98     8397.20     38.09 o 
   9   1   3     5190.20     5066.45     36.34 o 
  11   1   3     1483.27     1468.96     26.40 o 
  13   1   3        6.41       18.93     10.67 o 
  15   1   3     2431.28     2440.67     15.73 o 
  17   1   3      648.44      644.98     10.07 o 
  19   1   3      500.45      505.90     10.25 o 
  21   1   3       13.95       32.17     16.04 o 
  23   1   3      500.80      541.58      9.61 o 
  25   1   3       63.51       62.76     10.51 o 
 -26   2   3       11.53       16.77      7.77 o 
 -24   2   3        0.78        1.49      7.11 o 
 -22   2   3       33.91       44.32     10.36 o 
 -20   2   3      257.01      284.13      6.26 o 
 -18   2   3      235.65      243.00      9.79 o 
 -16   2   3       14.96       20.92      7.05 o 
 -14   2   3     2264.76     2267.59     18.43 o 
 -12   2   3     4174.51     4073.77     11.96 o 
 -10   2   3      636.63      576.12      8.86 o 
  -8   2   3      349.31      354.10      7.61 o 
  -6   2   3     2835.12     3046.30     13.50 o 
  -4   2   3     1158.09     1208.39     12.59 o 
  -2   2   3    12554.74    12799.33     63.72 o 
   0   2   3      959.64     1004.60     16.97 o 
   2   2   3     5253.60     4836.83     20.76 o 
   4   2   3     1026.71      889.99     21.27 o 
   6   2   3      206.60      135.48     11.92 o 
   8   2   3      316.09      353.56     11.01 o 
  10   2   3     3477.35     3459.35     48.17 o 
  12   2   3       25.36       35.05      8.85 o 
  14   2   3      895.89      862.57     27.20 o 
  16   2   3      287.36      282.31     10.32 o 
  18   2   3      212.65      228.37     17.39 o 
  20   2   3       62.79       74.15      8.43 o 
  22   2   3       94.94      118.02     18.38 o 
  24   2   3        7.43       31.84      8.19 o 
 -25   3   3      121.00      101.93      8.06 o 
 -23   3   3      154.13      162.93      7.26 o 
 -21   3   3      561.56      544.08     16.51 o 
 -19   3   3     1102.93     1161.78     16.06 o 
 -17   3   3     1086.27     1052.41     12.44 o 
 -15   3   3      218.50      221.03     12.84 o 
 -13   3   3      525.56      495.15     14.18 o 
 -11   3   3     2586.28     2574.48     30.73 o 
  -9   3   3     5197.38     5012.00     24.47 o 
  -7   3   3     3512.99     3390.17     14.96 o 
  -5   3   3     7577.77     7343.16     53.07 o 
  -3   3   3    11257.63    10818.89     59.94 o 
  -1   3   3     7781.34     7331.01     23.41 o 
   1   3   3     2700.93     2345.43     17.87 o 
   3   3   3    10183.63     9742.44     62.54 o 
   5   3   3    10554.77    10452.25    119.32 o 
   7   3   3     3801.92     3874.79     57.37 o 
   9   3   3      854.21      802.94     26.10 o 
  11   3   3     4466.28     4442.87     18.53 o 
  13   3   3     2784.08     2758.93     27.07 o 
  15   3   3      990.35     1058.85     14.50 o 
  17   3   3      533.70      506.89      7.81 o 
  19   3   3      900.77      901.27     11.74 o 
  21   3   3      181.03      186.89      9.51 o 
  23   3   3       75.65       78.22      9.28 o 
 -24   4   3        9.67       13.74      6.90 o 
 -22   4   3        3.28        7.76      6.96 o 
 -20   4   3        5.42        2.52      8.19 o 
 -18   4   3       26.59       22.48      7.74 o 
 -16   4   3      131.61      146.92     14.52 o 
 -14   4   3       17.20       32.83      7.64 o 
 -12   4   3        1.37       22.55      8.34 o 
 -10   4   3     2195.04     2047.18     33.03 o 
  -8   4   3        0.73        0.61      8.35 o 
  -6   4   3      205.67      214.07      8.27 o 
  -4   4   3     1710.81     1727.33     17.50 o 
  -2   4   3       21.02       13.12      8.05 o 
   0   4   3       37.11       49.70      8.57 o 
   2   4   3       93.32      100.66      7.97 o 
   4   4   3        0.21        5.35      9.63 o 
   6   4   3      230.89      217.86     10.56 o 
   8   4   3       94.65      101.15     13.74 o 
  10   4   3        1.32        8.53      9.28 o 
  12   4   3       13.37       22.89      7.45 o 
  14   4   3      126.86      117.10      6.08 o 
  16   4   3       19.52       40.42      6.92 o 
  18   4   3      327.97      332.64     12.03 o 
  20   4   3        4.91        4.24      8.86 o 
  22   4   3       20.72        9.80     15.06 o 
 -23   5   3        0.74        7.87      8.37 o 
 -21   5   3      118.07       91.80      8.94 o 
 -19   5   3      627.71      660.89     12.28 o 
 -17   5   3      518.41      531.50      9.46 o 
 -15   5   3      243.53      248.30     14.56 o 
 -13   5   3     1479.47     1430.22     30.28 o 
 -11   5   3     1204.58     1235.66     19.96 o 
  -9   5   3     1029.91     1025.29     21.89 o 
  -7   5   3       29.77       32.67      8.87 o 
  -5   5   3     2344.11     2412.77     28.13 o 
  -3   5   3     4610.78     4498.21     31.74 o 
  -1   5   3     1189.59     1152.01     10.76 o 
   1   5   3      903.90      864.24     14.71 o 
   3   5   3     4235.24     4241.30     42.54 o 
   5   5   3     7921.38     7653.13     83.97 o 
   7   5   3      676.49      683.20      9.30 o 
   9   5   3        3.08       21.80      7.57 o 
  11   5   3     1434.71     1495.88     18.17 o 
  13   5   3     1100.00     1102.23     20.22 o 
  15   5   3      113.43      107.69      6.62 o 
  17   5   3       88.35       92.07      6.18 o 
  19   5   3      400.67      420.22     11.11 o 
  21   5   3      443.65      377.76      7.95 o 
 -20   6   3        6.89       10.12      7.91 o 
 -18   6   3       22.89       24.42      7.62 o 
 -16   6   3        1.12        2.33      7.01 o 
 -14   6   3      427.56      426.07      7.85 o 
 -12   6   3       20.48       24.77      7.37 o 
 -10   6   3      898.54      899.38     14.60 o 
  -8   6   3      123.64      135.74      8.40 o 
  -6   6   3      751.01      762.28     10.86 o 
  -4   6   3      505.47      500.25      8.51 o 
  -2   6   3        8.13       14.49      7.42 o 
   0   6   3      219.74      204.99      8.56 o 
   2   6   3      153.29      143.55      7.39 o 
   4   6   3       79.40       96.05      9.15 o 
   6   6   3       36.72       34.19      7.62 o 
   8   6   3       89.09      116.10      7.67 o 
  10   6   3        3.13        7.75     11.44 o 
  12   6   3       74.69       73.68      7.23 o 
  14   6   3      117.65      127.75      7.85 o 
  16   6   3       26.11       38.35      6.23 o 
  18   6   3      153.63      127.13      7.21 o 
  20   6   3        0.82        4.23      6.56 o 
 -19   7   3        9.85       26.47      7.16 o 
 -17   7   3       17.73       15.92      7.31 o 
 -15   7   3       12.97       15.06      6.79 o 
 -13   7   3      241.65      231.93      7.83 o 
 -11   7   3      261.25      271.39      9.79 o 
  -9   7   3      215.96      233.45      9.45 o 
  -7   7   3      412.26      431.57      8.90 o 
  -5   7   3      456.15      471.62      9.54 o 
  -3   7   3      255.38      255.42      8.11 o 
  -1   7   3      255.61      255.24      8.34 o 
   1   7   3       83.21       96.87      7.56 o 
   3   7   3      160.29      174.32      9.83 o 
   5   7   3       76.14       86.48      7.74 o 
   7   7   3      156.20      161.71      8.11 o 
   9   7   3      289.73      287.91      8.57 o 
  11   7   3      118.67      133.45      7.87 o 
  13   7   3      311.48      312.30      9.27 o 
  15   7   3       79.99       67.73      6.05 o 
  17   7   3       58.21       56.00      5.86 o 
 -14   8   3       31.16       36.56      7.46 o 
 -12   8   3       13.71        4.28      7.23 o 
 -10   8   3       12.44       17.80      7.87 o 
  -8   8   3        0.86        2.46      8.01 o 
  -6   8   3       33.86       30.21      7.87 o 
  -4   8   3       78.09       76.22      9.06 o 
  -2   8   3      120.19      118.87      9.49 o 
   0   8   3       15.86       12.59     10.17 o 
   2   8   3      114.09      119.52     10.33 o 
   4   8   3        7.66        4.57      8.44 o 
   6   8   3       30.04       23.34      7.91 o 
   8   8   3       19.49       11.42      7.60 o 
  10   8   3       23.37       35.37      7.59 o 
  12   8   3        5.94        3.51      6.47 o 
  14   8   3        7.08        2.38      6.61 o 
 -11   9   3       20.27       14.63     10.05 o 
  -9   9   3        5.16        9.18      8.58 o 
  -7   9   3       66.15       50.92      9.19 o 
  -5   9   3       43.21       36.49     10.17 o 
  -3   9   3       28.85       25.67     10.12 o 
  -1   9   3      119.30      124.53     15.27 o 
   1   9   3      191.75      182.57     15.29 o 
   3   9   3       20.39       28.17     10.14 o 
   5   9   3        2.75        3.16      9.23 o 
   7   9   3       83.73       72.34      8.10 o 
   9   9   3      208.06      148.73      8.55 o 
 -26   0   4      209.74      180.01      8.74 o 
 -24   0   4      173.54      174.20     10.03 o 
 -22   0   4      244.69      245.10     20.28 o 
 -20   0   4      242.43      234.39      9.66 o 
 -18   0   4     1489.97     1473.58     15.06 o 
 -16   0   4     1820.17     1882.99     18.71 o 
 -14   0   4       74.91      107.35     10.62 o 
 -12   0   4     1016.36      953.25     21.93 o 
 -10   0   4     5326.37     4734.34     16.77 o 
  -8   0   4     1173.28      977.39     14.02 o 
  -6   0   4     9720.30    10092.90     27.91 o 
  -4   0   4      174.13      153.93     16.03 o 
   0   0   4      797.90      969.53     18.23 o 
   2   0   4     4086.68     4112.96     60.73 o 
   4   0   4     6058.64     5526.34     33.34 o 
   8   0   4     2504.96     2539.42     21.36 o 
  10   0   4     1770.10     1793.91     21.01 o 
  12   0   4     3910.48     3705.26     21.97 o 
  14   0   4      111.23      146.50     17.01 o 
  16   0   4       27.68       33.30     13.33 o 
  18   0   4     1255.48     1237.98     17.99 o 
  20   0   4     1453.87     1480.93     15.99 o 
  22   0   4      590.09      665.48     13.80 o 
  24   0   4       52.15       46.37     12.03 o 
 -25   1   4       43.65       46.69      6.39 o 
 -23   1   4       88.91       90.42      6.39 o 
 -21   1   4     1121.98     1108.78     19.53 o 
 -19   1   4      211.76      223.39      6.25 o 
 -17   1   4      175.00      187.19      6.49 o 
 -15   1   4      958.85      968.53     17.06 o 
 -13   1   4       64.18       74.35      7.61 o 
 -11   1   4     1585.08     1652.40      9.51 o 
  -9   1   4      841.14      934.87      8.39 o 
  -7   1   4     3417.77     3481.29     12.83 o 
  -5   1   4      306.38      328.03     10.04 o 
  -3   1   4     3451.82     3520.23     16.32 o 
   1   1   4     4193.42     4407.36     20.48 o 
   5   1   4      454.80      398.25     17.10 o 
   7   1   4     8597.47     9242.48     37.86 o 
   9   1   4      618.64      617.40     18.57 o 
  11   1   4      202.37      192.34     11.05 o 
  13   1   4     2927.79     2977.40     18.50 o 
  15   1   4       12.26       17.79     10.23 o 
  17   1   4      372.00      394.44      9.23 o 
  19   1   4      320.99      339.91     19.61 o 
  21   1   4       31.40       56.22     19.73 o 
  23   1   4       35.57       43.72      9.80 o 
  25   1   4       25.59        3.99      9.19 o 
 -26   2   4      103.91       77.77      7.61 o 
 -24   2   4      336.11      355.68      8.40 o 
 -22   2   4      258.86      287.87      6.97 o 
 -20   2   4      503.57      493.05     11.13 o 
 -18   2   4      801.86      745.97     12.97 o 
 -16   2   4      861.16      880.59      9.56 o 
 -14   2   4      699.22      754.68     12.84 o 
 -12   2   4      364.46      319.91      8.11 o 
 -10   2   4     8115.62     7923.31     43.15 o 
  -8   2   4     4814.16     4416.68     15.14 o 
  -6   2   4     1598.88     1551.75     11.03 o 
  -4   2   4     8146.94     8184.16     25.89 o 
  -2   2   4    13278.49    13170.90    136.38 o 
   0   2   4     6509.48     6404.11     24.44 o 
   2   2   4      370.56      337.02     10.77 o 
   4   2   4     6245.64     6004.08     23.59 o 
   6   2   4     4674.73     4476.02    129.34 o 
   8   2   4      223.27      142.51     10.93 o 
  10   2   4     2988.18     3080.09     23.72 o 
  12   2   4     5111.09     5291.70     71.25 o 
  14   2   4     2273.17     2345.11     70.77 o 
  16   2   4      889.57      926.61     11.12 o 
  18   2   4       96.59      115.61     13.07 o 
  20   2   4      429.23      457.65      9.82 o 
  22   2   4       42.51       31.58      9.28 o 
  24   2   4      346.92      314.52     21.36 o 
 -25   3   4       30.97       21.27     10.96 o 
 -23   3   4      137.41      153.60      7.30 o 
 -21   3   4      183.97      182.56      7.59 o 
 -19   3   4        0.05       13.56     14.09 o 
 -17   3   4      189.53      182.63      8.14 o 
 -15   3   4      211.58      221.15      8.66 o 
 -13   3   4     1356.52     1297.05     24.36 o 
 -11   3   4        0.09        2.91      7.18 o 
  -9   3   4      373.32      398.50      7.09 o 
  -7   3   4      767.51      657.47      8.14 o 
  -5   3   4     1975.49     1861.69     10.82 o 
  -3   3   4        6.23       32.33      9.69 o 
  -1   3   4      343.27      371.79     12.22 o 
   1   3   4     2102.90     2086.62     16.27 o 
   3   3   4      880.32      811.12     14.72 o 
   5   3   4     1465.20     1459.02     14.78 o 
   7   3   4      226.18      264.39     11.70 o 
   9   3   4      130.47      139.99     10.70 o 
  11   3   4      608.35      586.71     19.43 o 
  13   3   4      513.56      506.12     14.35 o 
  15   3   4      426.79      446.42     13.59 o 
  17   3   4      335.01      298.23      9.69 o 
  19   3   4      324.51      320.90     10.01 o 
  21   3   4      226.19      249.30      9.38 o 
  23   3   4       58.28       51.34     11.75 o 
 -24   4   4       17.47       10.92      7.14 o 
 -22   4   4      179.19      184.74      7.70 o 
 -20   4   4     1087.38     1067.55     22.95 o 
 -18   4   4      320.85      327.35     10.14 o 
 -16   4   4      980.82      978.39     12.98 o 
 -14   4   4     2543.37     2660.74     70.12 o 
 -12   4   4     1513.16     1494.05     26.25 o 
 -10   4   4      668.35      665.48     12.17 o 
  -8   4   4     3307.79     3258.49     26.90 o 
  -6   4   4     9253.98     9421.30     52.98 o 
  -4   4   4     3808.75     3797.60     26.61 o 
  -2   4   4      914.35     1081.82     10.19 o 
   0   4   4     4733.93     4671.83     18.70 o 
   2   4   4    11495.83    10773.49     64.97 o 
   4   4   4     7835.56     7470.17     46.47 o 
   6   4   4     1977.02     1994.93     16.60 o 
   8   4   4     2107.55     2242.18     16.32 o 
  10   4   4     3182.74     3256.80     77.00 o 
  12   4   4      276.10      331.53     10.32 o 
  14   4   4      326.34      306.94      8.32 o 
  16   4   4     1377.67     1372.09     46.79 o 
  18   4   4      429.79      468.02     36.52 o 
  20   4   4      108.05       93.39     15.54 o 
  22   4   4        3.93       16.10     10.57 o 
 -23   5   4        5.92       -3.99     13.74 o 
 -21   5   4        0.01       -0.82      8.35 o 
 -19   5   4       44.64       53.71     10.52 o 
 -17   5   4        3.40       10.98      7.70 o 
 -15   5   4       46.81       69.81      8.55 o 
 -13   5   4      255.69      276.97      8.83 o 
 -11   5   4     1169.82     1234.30     21.96 o 
  -9   5   4      164.18      165.55      9.87 o 
  -7   5   4      161.49      171.61      7.67 o 
  -5   5   4       54.97       50.65      6.75 o 
  -3   5   4      123.01      105.74      8.52 o 
  -1   5   4      144.12      156.75      8.44 o 
   1   5   4       85.63      167.26     26.72 o 
   3   5   4      488.73      501.29      8.66 o 
   5   5   4       39.88       67.90     13.02 o 
   7   5   4      819.26      749.55     10.86 o 
   9   5   4      546.01      575.94     18.04 o 
  11   5   4       48.36       56.25      7.68 o 
  13   5   4       12.35       16.23      8.03 o 
  15   5   4       60.46       66.68      7.65 o 
  17   5   4        2.46       15.98      8.03 o 
  19   5   4       36.58       26.91      7.12 o 
  21   5   4        3.90       -2.79      7.16 o 
 -20   6   4       22.88       20.64      7.33 o 
 -18   6   4        1.00       10.80      8.23 o 
 -16   6   4      158.00      151.08     16.08 o 
 -14   6   4      524.22      538.59      9.46 o 
 -12   6   4     1384.13     1396.05     38.13 o 
 -10   6   4       21.49       28.50      7.77 o 
  -8   6   4      431.48      452.77     11.83 o 
  -6   6   4     1051.30     1073.71     12.07 o 
  -4   6   4      608.47      589.32      9.37 o 
  -2   6   4      281.40      267.56      7.56 o 
   0   6   4     1087.55     1119.75      9.93 o 
   2   6   4     1816.97     1838.41     40.73 o 
   4   6   4       47.42       55.52      9.12 o 
   6   6   4        2.42        8.53      8.66 o 
   8   6   4     1794.48     1841.66     24.08 o 
  10   6   4      688.76      720.08      8.53 o 
  12   6   4      212.03      210.90      7.40 o 
  14   6   4       18.87       35.92      6.39 o 
  16   6   4       73.11       69.97      7.11 o 
  18   6   4      243.00      231.73      8.97 o 
  20   6   4       59.21       48.94      6.70 o 
 -17   7   4       15.67       14.70      7.02 o 
 -15   7   4       36.48       44.73      7.45 o 
 -13   7   4       76.38       62.14      7.71 o 
 -11   7   4       45.08       70.51      7.52 o 
  -9   7   4       40.81       59.85      7.59 o 
  -7   7   4       26.89       31.14      7.73 o 
  -5   7   4      120.40      132.55      7.95 o 
  -3   7   4      205.24      226.97     10.95 o 
  -1   7   4      274.71      260.16      7.79 o 
   1   7   4       39.69       52.05      7.62 o 
   3   7   4       61.68       73.94     11.62 o 
   5   7   4      218.14      220.99     12.78 o 
   7   7   4        8.85       27.21      6.74 o 
   9   7   4       19.47       18.48      6.65 o 
  11   7   4       56.23       56.63      6.71 o 
  13   7   4       13.02       21.38      6.18 o 
  15   7   4       36.91       37.02      6.11 o 
  17   7   4        2.14        5.73      7.51 o 
 -14   8   4        5.13        7.70      7.82 o 
 -12   8   4       22.56       23.91      8.09 o 
 -10   8   4       62.22       66.85      8.49 o 
  -8   8   4      141.83      144.06      9.15 o 
  -6   8   4       91.37      103.46      8.54 o 
  -4   8   4      170.99      168.73     10.53 o 
  -2   8   4      164.36      175.67     14.07 o 
   0   8   4      207.92      202.44     11.30 o 
   2   8   4       36.89       36.19      9.25 o 
   4   8   4       37.73       61.06     10.08 o 
   6   8   4       92.98      108.05     10.24 o 
   8   8   4       79.32       76.58      8.46 o 
  10   8   4       29.46       22.61      7.60 o 
  12   8   4       53.15       39.27     13.52 o 
  14   8   4      143.76       95.81      7.55 o 
  -9   9   4        3.25       26.37      9.18 o 
  -7   9   4        2.83       14.76     13.39 o 
  -5   9   4        2.95       -2.37     11.02 o 
  -3   9   4        0.03       18.17     10.00 o 
  -1   9   4        0.08       15.52      9.99 o 
   1   9   4        2.45       -1.06      9.18 o 
   3   9   4        1.30       20.59     10.17 o 
   5   9   4        0.72        1.55     12.79 o 
   7   9   4        0.73       -1.67      9.09 o 
   9   9   4       13.94       18.57      9.52 o 
 -25   1   5       33.47       32.83      6.29 o 
 -23   1   5      149.51      152.48      5.93 o 
 -21   1   5      584.40      571.00     13.17 o 
 -19   1   5      650.07      697.01      9.07 o 
 -17   1   5      100.26      111.47      7.24 o 
 -15   1   5      416.26      417.24     11.76 o 
 -13   1   5     4659.73     4471.42     38.97 o 
 -11   1   5     2872.20     2691.07      9.57 o 
  -9   1   5        6.76       15.52      7.22 o 
  -7   1   5       90.02       59.57      8.09 o 
  -5   1   5     8663.02     8443.17     18.15 o 
  -3   1   5     7912.77     7557.07     18.62 o 
  -1   1   5     1409.63     1474.59     12.92 o 
   1   1   5     4162.08     4148.86     36.87 o 
   5   1   5     6407.09     5725.28     28.04 o 
   7   1   5     1082.95     1060.97     21.03 o 
   9   1   5     2323.62     2287.37     19.67 o 
  11   1   5     5532.28     5699.75     18.73 o 
  13   1   5     1545.40     1709.86     12.43 o 
  15   1   5        5.21       14.61      9.06 o 
  17   1   5      728.07      711.76     11.52 o 
  19   1   5     1183.94     1259.34     39.52 o 
  21   1   5      617.91      655.11     13.94 o 
  23   1   5       74.80       63.83      8.58 o 
 -24   2   5        0.19       -6.07      6.07 o 
 -22   2   5      215.40      216.23      7.65 o 
 -20   2   5        9.28       12.82      6.03 o 
 -18   2   5      182.17      216.74      9.50 o 
 -16   2   5      410.27      411.67      7.10 o 
 -14   2   5     1830.53     1800.39     24.07 o 
 -12   2   5      402.06      444.54      8.45 o 
 -10   2   5     1193.50     1160.18     10.19 o 
  -8   2   5      451.30      467.72      7.46 o 
  -6   2   5      728.93      670.44      9.59 o 
  -4   2   5       28.99       36.84      8.29 o 
  -2   2   5     1929.85     1885.70     12.09 o 
   0   2   5    10087.94    10322.68     25.22 o 
   2   2   5     7650.21     7232.01     40.84 o 
   4   2   5      383.78      400.98     15.17 o 
   6   2   5     1299.73     1319.58     32.14 o 
   8   2   5     2947.64     2696.33     51.23 o 
  10   2   5     2300.85     2274.02     81.48 o 
  12   2   5       14.15        8.28     22.30 o 
  14   2   5      146.70      168.40     11.55 o 
  16   2   5      271.94      268.79     10.91 o 
  18   2   5      163.01      196.24      8.58 o 
  20   2   5       10.12       29.21      8.24 o 
  22   2   5        0.27       -4.09      8.99 o 
  24   2   5       74.35       52.82     11.94 o 
 -25   3   5      107.88       85.07      8.70 o 
 -23   3   5      372.77      366.06      8.39 o 
 -21   3   5      246.26      227.50      8.71 o 
 -19   3   5      270.85      248.61      6.44 o 
 -17   3   5     1360.65     1401.10     14.15 o 
 -15   3   5     1664.69     1671.54     18.84 o 
 -13   3   5      411.41      398.25      7.75 o 
 -11   3   5      910.22      869.01      8.99 o 
  -9   3   5     5228.54     5335.02     26.61 o 
  -7   3   5     7740.36     7589.94     37.02 o 
  -5   3   5     2945.67     2824.30     13.13 o 
  -3   3   5     5317.96     5440.13     17.54 o 
  -1   3   5     4274.15     4287.72     17.33 o 
   1   3   5     2059.93     2048.02     33.76 o 
   3   3   5      474.88      438.34      9.10 o 
   5   3   5     2192.60     2132.70     15.85 o 
   7   3   5     3180.16     3008.99     42.03 o 
   9   3   5     1631.92     1526.57     54.48 o 
  11   3   5      869.20      860.61     13.23 o 
  13   3   5     1289.67     1320.99     32.96 o 
  15   3   5     1269.68     1318.97     43.95 o 
  17   3   5      767.76      801.46     10.93 o 
  19   3   5      122.61      135.81     13.35 o 
  21   3   5       89.16       86.34      9.27 o 
  23   3   5       28.95       27.68      9.25 o 
 -24   4   5        1.92        6.06      7.31 o 
 -22   4   5       31.86       30.14      6.97 o 
 -20   4   5        5.57        8.32      8.15 o 
 -18   4   5      210.21      220.79      7.48 o 
 -16   4   5       11.48        4.46      7.80 o 
 -14   4   5       75.81       88.91      7.96 o 
 -12   4   5        0.04        9.41      8.76 o 
 -10   4   5       45.84       43.57      8.93 o 
  -8   4   5     1536.63     1501.65     15.87 o 
  -6   4   5      207.82      179.13      8.21 o 
  -4   4   5      291.79      330.91      8.63 o 
  -2   4   5     1350.99     1340.77     13.26 o 
   0   4   5       61.07       83.70     10.69 o 
   2   4   5       27.67       22.42      9.62 o 
   4   4   5        0.08        8.69      8.89 o 
   6   4   5      763.14      749.11     12.53 o 
   8   4   5      343.01      325.15     12.15 o 
  10   4   5       22.00       17.53     10.11 o 
  12   4   5       54.51       51.36      9.17 o 
  14   4   5       25.25       37.40     10.31 o 
  16   4   5        0.12       -3.95      7.12 o 
  18   4   5        0.04       16.06      6.65 o 
  20   4   5       21.39       27.12      7.47 o 
  22   4   5       13.85       12.24      7.24 o 
 -21   5   5       18.99       24.32      7.20 o 
 -19   5   5       70.47       68.96      7.35 o 
 -17   5   5      619.42      629.89      8.99 o 
 -15   5   5      984.09     1039.59     16.01 o 
 -13   5   5        2.02       12.82      8.49 o 
 -11   5   5     1257.48     1278.15     30.89 o 
  -9   5   5     3712.14     3807.70     59.18 o 
  -7   5   5     1724.97     1747.48     14.44 o 
  -5   5   5       46.10       47.36      8.53 o 
  -3   5   5       73.34       77.32      9.27 o 
  -1   5   5     2770.17     2709.69     31.20 o 
   1   5   5     2540.23     2486.11     31.04 o 
   3   5   5      384.77      370.97     10.40 o 
   5   5   5     2019.51     2068.66     35.62 o 
   7   5   5      894.84      934.47     12.65 o 
   9   5   5      765.38      751.40     26.24 o 
  11   5   5       47.35       56.43      9.36 o 
  13   5   5      463.70      469.77     12.67 o 
  15   5   5      789.14      834.04     14.34 o 
  17   5   5       63.84       73.67      7.64 o 
  19   5   5        1.30       10.11      6.65 o 
  21   5   5       25.49       23.47      7.26 o 
 -20   6   5       13.20       21.38      7.57 o 
 -18   6   5       11.23       29.97      7.76 o 
 -16   6   5       36.62       41.07      7.03 o 
 -14   6   5       16.36       21.65      8.12 o 
 -12   6   5      153.82      152.66      7.53 o 
 -10   6   5       95.67       81.21      7.73 o 
  -8   6   5       46.50       48.12      7.34 o 
  -6   6   5      534.93      549.96      9.56 o 
  -4   6   5      195.97      212.58      6.71 o 
  -2   6   5      181.83      180.27     13.31 o 
   0   6   5        6.43        5.10     16.51 o 
   2   6   5     1105.27     1100.71     18.90 o 
   4   6   5        9.05        5.32     13.00 o 
   6   6   5      216.56      200.23      9.88 o 
   8   6   5      169.00      186.65      8.51 o 
  10   6   5      480.39      482.78      9.64 o 
  12   6   5        0.04       10.65      9.21 o 
  14   6   5       12.94       26.48      6.27 o 
  16   6   5        1.14       11.43      7.73 o 
  18   6   5        2.71       13.22      7.49 o 
 -17   7   5      105.17       93.52      7.64 o 
 -15   7   5       31.53       26.02      8.46 o 
 -13   7   5       46.27       58.82      7.83 o 
 -11   7   5      109.61      113.53      7.66 o 
  -9   7   5       26.48       27.50      7.23 o 
  -7   7   5      178.54      185.08      7.64 o 
  -5   7   5      292.71      310.48     11.67 o 
  -3   7   5     1178.41     1095.87      9.83 o 
  -1   7   5      299.86      300.23      7.05 o 
   1   7   5      161.14      180.90     10.66 o 
   3   7   5       49.13       74.85     10.33 o 
   5   7   5      148.00      159.49      8.68 o 
   7   7   5      377.67      384.67     10.42 o 
   9   7   5      319.70      324.96      9.06 o 
  11   7   5      104.64      103.51      8.81 o 
  13   7   5       38.19       34.07      8.73 o 
  15   7   5       34.17       38.17      6.93 o 
 -14   8   5       31.23       39.36      8.09 o 
 -12   8   5        2.13        4.06      8.50 o 
 -10   8   5       45.48       39.84      8.07 o 
  -8   8   5        8.52        9.32      9.79 o 
  -6   8   5       34.82       37.30     10.03 o 
  -4   8   5       19.40       25.11      8.42 o 
  -2   8   5        3.96        3.00      7.66 o 
   0   8   5        5.94       17.48      7.75 o 
   2   8   5       46.65       53.15      8.49 o 
   4   8   5       37.22       43.94      9.00 o 
   6   8   5       52.04       48.08      9.06 o 
   8   8   5       15.61       15.76      7.22 o 
  10   8   5       55.60       57.27      7.01 o 
  12   8   5       37.96       30.05      9.07 o 
  -9   9   5        0.74        4.15     10.44 o 
  -7   9   5       10.83       14.70      9.44 o 
  -5   9   5       73.63       65.76      9.59 o 
  -3   9   5       60.44       71.44     10.61 o 
  -1   9   5       16.56       10.54      7.86 o 
   1   9   5      120.14      116.88      9.06 o 
   3   9   5      129.84      107.88     10.82 o 
   5   9   5       22.46       22.07      9.34 o 
   7   9   5       23.76        6.97     10.49 o 
 -26   0   6       11.31       -2.13     12.01 o 
 -24   0   6      628.95      555.64     17.49 o 
 -22   0   6      415.66      451.54      9.86 o 
 -20   0   6      349.39      323.54     13.49 o 
 -18   0   6      539.83      534.69     11.13 o 
 -16   0   6     3626.52     3520.02     83.42 o 
 -14   0   6    10149.99    10215.35     30.54 o 
 -12   0   6     1552.27     1590.49     11.97 o 
 -10   0   6      248.02      245.09     11.24 o 
  -8   0   6     5057.12     5001.85     19.83 o 
  -6   0   6      312.35      204.52     12.17 o 
  -4   0   6    14471.80    14465.48     96.17 o 
  -2   0   6     4481.97     4602.58     28.29 o 
   0   0   6     4419.20     4292.65     21.66 o 
   2   0   6    11530.85    11213.94    122.07 o 
   4   0   6     1863.17     1849.48     23.02 o 
   6   0   6    10904.04    10542.62     36.96 o 
   8   0   6    23060.30    21291.15     47.52 o 
  10   0   6    12961.13    13288.06     36.13 o 
  12   0   6      435.22      475.60     14.09 o 
  14   0   6     1653.55     1737.17     17.33 o 
  16   0   6     2989.74     3155.69     21.29 o 
  18   0   6     2289.82     2384.99     19.86 o 
  20   0   6      292.77      306.76     14.86 o 
  22   0   6      424.42      389.05     12.88 o 
  24   0   6      157.08      158.85     15.52 o 
 -25   1   6       18.86       28.60      6.64 o 
 -23   1   6       37.49       46.39      6.48 o 
 -21   1   6       16.13       20.58      6.67 o 
 -19   1   6       34.01       49.06      7.74 o 
 -17   1   6      914.13      885.17      7.46 o 
 -15   1   6       29.78       39.37      8.49 o 
 -13   1   6        0.91        1.90      6.47 o 
 -11   1   6      712.27      753.42      7.85 o 
  -9   1   6     1774.74     1829.50      9.44 o 
  -7   1   6     1553.62     1636.22     10.49 o 
  -5   1   6    11402.79    11884.06     29.24 o 
  -3   1   6      868.84      902.32     10.13 o 
  -1   1   6     5745.54     5761.76     30.26 o 
   1   1   6      976.86     1035.64     10.49 o 
   3   1   6       31.25       73.53      9.34 o 
   5   1   6        0.83       15.24     10.65 o 
   7   1   6      992.79     1003.39     17.10 o 
   9   1   6       88.59       91.17     11.82 o 
  11   1   6      379.75      371.00     14.41 o 
  13   1   6     1049.16     1010.65     11.93 o 
  15   1   6       35.23       34.11     17.95 o 
  17   1   6       11.97       18.54     10.26 o 
  19   1   6        6.12       29.29     10.18 o 
  21   1   6       27.64       26.32      8.98 o 
  23   1   6       59.92       61.43      9.79 o 
 -24   2   6      237.92      215.93      8.35 o 
 -22   2   6      446.95      457.03      8.04 o 
 -20   2   6      421.34      446.74      7.31 o 
 -18   2   6      635.65      656.56     10.07 o 
 -16   2   6     1180.51     1144.70     10.61 o 
 -14   2   6       69.90       63.79      6.64 o 
 -12   2   6      441.55      480.35      7.16 o 
 -10   2   6     4861.35     4964.55     25.29 o 
  -8   2   6     3971.65     3984.44     16.61 o 
  -6   2   6     4203.59     4069.28     13.17 o 
  -4   2   6     2168.17     2021.23     14.41 o 
  -2   2   6     4227.59     4198.66     26.18 o 
   0   2   6     5219.06     5204.72     33.73 o 
   2   2   6     6324.19     6221.38     17.71 o 
   4   2   6     6885.19     6884.85     48.85 o 
   6   2   6       10.93       29.48     10.68 o 
   8   2   6      342.31      291.36     10.17 o 
  10   2   6     2264.69     2275.84     53.56 o 
  12   2   6     1914.84     1965.49     58.84 o 
  14   2   6     1788.45     1816.60     59.57 o 
  16   2   6      995.28     1058.75     11.26 o 
  18   2   6      619.31      686.85     12.44 o 
  20   2   6        7.95        8.27     10.34 o 
  22   2   6       41.49       33.42     10.18 o 
 -23   3   6       59.57       73.30      7.28 o 
 -21   3   6       63.48       66.73     10.44 o 
 -19   3   6      147.92      168.10      7.30 o 
 -17   3   6      139.75      136.42      6.65 o 
 -15   3   6      154.27      197.79      7.15 o 
 -13   3   6      251.74      273.96      7.84 o 
 -11   3   6      260.17      264.97      7.51 o 
  -9   3   6     2841.83     2756.57     12.31 o 
  -7   3   6      562.43      603.94     11.01 o 
  -5   3   6     4915.83     4944.43     15.40 o 
  -3   3   6     1355.43     1499.38     11.97 o 
  -1   3   6     3011.10     3105.20     14.62 o 
   1   3   6       16.18       32.53     10.39 o 
   3   3   6     5337.51     5315.40     21.97 o 
   5   3   6      624.18      661.59     10.74 o 
   7   3   6      657.25      632.30     13.26 o 
   9   3   6       58.88       64.08     11.54 o 
  11   3   6       39.91       55.28     10.07 o 
  13   3   6      932.43      885.27     11.04 o 
  15   3   6        2.51        2.06      7.70 o 
  17   3   6       88.85       97.29      7.27 o 
  19   3   6       56.24       61.96     10.57 o 
  21   3   6        7.27       11.03      7.64 o 
  23   3   6        8.45       -1.00      7.90 o 
 -22   4   6        3.61       22.25      7.30 o 
 -20   4   6      422.03      417.65     23.77 o 
 -18   4   6      634.63      662.94     12.51 o 
 -16   4   6      223.61      244.30     11.18 o 
 -14   4   6        3.90       -6.72      7.85 o 
 -12   4   6     1305.81     1338.21     17.17 o 
 -10   4   6     3165.69     3208.14     30.05 o 
  -8   4   6      262.39      276.90      7.54 o 
  -6   4   6     1353.52     1387.20      9.66 o 
  -4   4   6     1319.58     1245.11     12.68 o 
  -2   4   6     2660.28     2564.26     15.60 o 
   0   4   6       18.90       42.59     12.77 o 
   2   4   6       98.11      123.10     11.53 o 
   4   4   6     3195.02     3194.44     39.81 o 
   6   4   6     1555.47     1583.92     45.96 o 
   8   4   6        3.47        3.42     10.56 o 
  10   4   6      148.57      177.62     13.13 o 
  12   4   6      692.49      701.51     19.02 o 
  14   4   6     1152.68     1087.62     41.17 o 
  16   4   6        6.27       10.02     10.96 o 
  18   4   6       86.33       89.36      6.85 o 
  20   4   6      280.78      230.74     13.30 o 
  22   4   6       50.76       48.61      9.99 o 
 -21   5   6        7.11       17.80     14.40 o 
 -19   5   6       48.97       63.54      7.17 o 
 -17   5   6       20.93       17.40     14.10 o 
 -15   5   6        8.65       13.69      7.56 o 
 -13   5   6      502.14      481.12     20.64 o 
 -11   5   6      221.80      235.20      7.50 o 
  -9   5   6       63.09       58.95      6.54 o 
  -7   5   6       27.15       34.47      7.54 o 
  -5   5   6       74.63       68.66      8.79 o 
  -3   5   6       12.73       31.98      7.85 o 
  -1   5   6      471.67      509.29     15.20 o 
   1   5   6       76.57       88.11     24.05 o 
   3   5   6      242.69      253.60     13.31 o 
   5   5   6     1086.60     1110.02     27.74 o 
   7   5   6      211.51      201.88     11.14 o 
   9   5   6      158.42      163.49      9.92 o 
  11   5   6      151.63      160.39      9.80 o 
  13   5   6       45.89       56.96      8.88 o 
  15   5   6        2.92       -0.01      7.38 o 
  17   5   6       34.60       27.38      8.54 o 
  19   5   6       10.93       16.48      7.64 o 
 -20   6   6      131.09       94.74     13.21 o 
 -18   6   6      120.46      112.78      8.26 o 
 -16   6   6        2.51       11.81      7.90 o 
 -14   6   6      451.37      446.12     21.33 o 
 -12   6   6      699.23      685.69     25.77 o 
 -10   6   6      183.55      188.12      7.43 o 
  -8   6   6       83.35       99.97      7.40 o 
  -6   6   6      225.39      244.29     13.20 o 
  -4   6   6      951.85      986.30      9.37 o 
  -2   6   6      951.52      977.35      9.53 o 
   0   6   6      191.55      199.99     14.00 o 
   2   6   6      475.91      500.91      9.80 o 
   4   6   6       95.38      127.00     22.66 o 
   6   6   6     1767.95     1842.01     19.33 o 
   8   6   6      252.22      264.92     13.43 o 
  10   6   6      122.79      154.36     15.67 o 
  12   6   6      287.60      313.02     11.17 o 
  14   6   6      188.47      183.53      9.47 o 
  16   6   6       47.59       36.67      7.04 o 
  18   6   6       23.35       20.21      9.79 o 
 -17   7   6       38.96       49.51      7.40 o 
 -15   7   6        5.70       15.23      7.70 o 
 -13   7   6       43.90       60.89      7.46 o 
 -11   7   6       12.56       18.30      9.20 o 
  -9   7   6      296.24      288.68      8.37 o 
  -7   7   6       17.61       27.13      7.66 o 
  -5   7   6        0.20       11.90      7.52 o 
  -3   7   6        0.13        8.48      9.94 o 
  -1   7   6      118.22      130.32      8.03 o 
   1   7   6       17.78       33.41      7.15 o 
   3   7   6      154.77      166.71      9.36 o 
   5   7   6       54.39       71.28      9.26 o 
   7   7   6      128.70      146.84      9.57 o 
   9   7   6        5.61       31.79      8.23 o 
  11   7   6       23.48       38.20      8.92 o 
  13   7   6        0.09       -6.72      8.01 o 
  15   7   6       87.74       82.95      9.84 o 
 -14   8   6      168.77      149.91     11.24 o 
 -12   8   6       29.47       24.30      9.17 o 
 -10   8   6        3.66       19.38      8.21 o 
  -8   8   6       98.65      105.60     10.40 o 
  -6   8   6      347.34      324.06      8.49 o 
  -4   8   6       39.14       36.15      7.16 o 
  -2   8   6       81.72       90.93      6.87 o 
   0   8   6      329.10      316.86     12.74 o 
   2   8   6      261.43      244.23      9.16 o 
   4   8   6       25.09       32.01      7.16 o 
   6   8   6       87.21      108.23      9.07 o 
   8   8   6      169.50      172.75      9.76 o 
  10   8   6       69.68       59.84      9.30 o 
  12   8   6       30.74       28.26      7.57 o 
  -7   9   6        6.81        9.80     23.71 o 
  -5   9   6        6.57       16.19     10.28 o 
  -3   9   6        1.02       21.78      7.76 o 
  -1   9   6        7.75        9.23      8.35 o 
   1   9   6        0.34       -2.58      9.37 o 
   3   9   6        0.18       14.48      9.12 o 
   5   9   6       13.61       -0.96     13.57 o 
 -25   1   7      444.13      372.51     11.49 o 
 -23   1   7       71.87       61.71      8.10 o 
 -21   1   7       47.62       57.51      7.28 o 
 -19   1   7      464.16      449.00      7.59 o 
 -17   1   7     2547.52     2557.70     31.35 o 
 -15   1   7      852.92      844.78      7.44 o 
 -13   1   7     1175.44     1151.64     13.31 o 
 -11   1   7     4805.23     4815.77     22.85 o 
  -9   1   7    11082.26    10955.43     44.69 o 
  -7   1   7     2217.39     2206.18     10.89 o 
  -5   1   7     1793.43     1870.14     11.01 o 
  -3   1   7     8029.73     8185.03     30.28 o 
  -1   1   7     9670.63     9417.14     18.08 o 
   1   1   7     1832.32     1714.52     10.21 o 
   3   1   7     1013.97     1058.19     12.58 o 
   5   1   7     9724.76     9654.21     24.41 o 
   7   1   7     8720.07     8565.72     36.92 o 
   9   1   7     2430.53     2402.21     63.46 o 
  11   1   7      956.41      971.49     58.98 o 
  13   1   7     2702.40     2781.06    101.47 o 
  15   1   7     1358.18     1498.00     12.17 o 
  17   1   7      387.16      437.62     32.72 o 
  19   1   7      124.20      124.83     19.15 o 
  21   1   7      424.51      423.16     14.41 o 
  23   1   7      212.30      184.77     29.98 o 
 -24   2   7        0.03        7.38      8.26 o 
 -22   2   7       26.81       43.25     11.31 o 
 -20   2   7      133.44      135.42      8.28 o 
 -18   2   7       14.32       47.95      9.50 o 
 -16   2   7      316.51      337.49      8.97 o 
 -14   2   7       68.43       68.23      7.03 o 
 -12   2   7     2054.10     1940.09      8.94 o 
 -10   2   7      824.28      840.15      8.57 o 
  -8   2   7     1052.20     1138.71     10.04 o 
  -6   2   7      214.63      211.37      8.59 o 
  -4   2   7     1198.85     1123.14     10.62 o 
  -2   2   7     1185.85     1171.67     10.12 o 
   0   2   7     2039.52     1925.89     14.96 o 
   2   2   7       25.46       68.11      8.72 o 
   4   2   7      111.93      108.43      8.74 o 
   6   2   7       30.69       43.92      9.69 o 
   8   2   7     2448.86     2287.09     47.01 o 
  10   2   7        1.77        2.71     11.43 o 
  12   2   7      278.84      295.99      9.66 o 
  14   2   7       48.37       63.95     14.66 o 
  16   2   7      629.85      614.44     30.01 o 
  18   2   7        0.37       -2.44      7.60 o 
  20   2   7       20.92       25.70      6.63 o 
  22   2   7       10.15       14.77      6.87 o 
 -23   3   7      120.51       94.87      6.18 o 
 -21   3   7      358.02      363.53      7.15 o 
 -19   3   7      421.97      452.64      7.10 o 
 -17   3   7      164.66      170.48      6.64 o 
 -15   3   7      173.98      190.72      6.78 o 
 -13   3   7      701.51      736.06      7.41 o 
 -11   3   7      287.08      310.65      7.60 o 
  -9   3   7       22.09       28.72      6.72 o 
  -7   3   7      324.14      329.02      8.00 o 
  -5   3   7     4082.20     4032.21     42.99 o 
  -3   3   7     2881.48     2828.07     13.06 o 
  -1   3   7     1500.99     1451.77     16.16 o 
   1   3   7     1953.06     1920.02     12.64 o 
   3   3   7     2619.84     2569.92     19.90 o 
   5   3   7      125.42      132.77     10.35 o 
   7   3   7       20.41       57.21     15.72 o 
   9   3   7      685.17      695.28     19.68 o 
  11   3   7      928.33      927.57     11.42 o 
  13   3   7       62.98       78.64     11.00 o 
  15   3   7      268.70      266.00      7.71 o 
  17   3   7      538.10      511.78     17.48 o 
  19   3   7      329.48      335.85     13.22 o 
  21   3   7       46.79       43.71     18.48 o 
 -22   4   7        3.69       11.20      7.79 o 
 -20   4   7       24.62       26.58      7.83 o 
 -18   4   7        2.03       12.22      7.09 o 
 -16   4   7      148.08      141.98      7.43 o 
 -14   4   7       58.93       44.44      6.86 o 
 -12   4   7        8.95        9.31      6.18 o 
 -10   4   7       31.18       45.04      6.70 o 
  -8   4   7       63.39       70.71      6.68 o 
  -6   4   7       57.83       71.30      8.68 o 
  -4   4   7      200.47      190.72      9.36 o 
  -2   4   7      105.69      111.71     11.43 o 
   0   4   7     1246.77     1303.07     28.00 o 
   2   4   7       10.09       18.14     10.91 o 
   4   4   7       67.41       60.12      8.74 o 
   6   4   7      132.64      141.00      9.73 o 
   8   4   7      168.56      157.91     17.14 o 
  10   4   7       46.44       59.78     10.30 o 
  12   4   7       27.12       50.70      9.17 o 
  14   4   7       10.60       14.12      9.93 o 
  16   4   7      113.43      111.43      8.43 o 
  18   4   7       11.46       11.84     10.37 o 
  20   4   7        0.07        0.39      7.19 o 
 -21   5   7      285.64      242.94      8.48 o 
 -19   5   7       80.64       80.83      7.91 o 
 -17   5   7        5.30        9.09      7.18 o 
 -15   5   7      123.29      138.58      7.80 o 
 -13   5   7      475.70      497.77     13.05 o 
 -11   5   7      545.01      575.67     12.86 o 
  -9   5   7      120.36      120.20      7.32 o 
  -7   5   7     1406.33     1396.39      9.59 o 
  -5   5   7     1187.71     1205.45     10.17 o 
  -3   5   7       63.24       53.53      9.07 o 
  -1   5   7        7.37       26.76     19.12 o 
   1   5   7      973.38     1059.55     11.96 o 
   3   5   7     4838.14     4883.82    172.32 o 
   5   5   7      122.49      131.09     11.94 o 
   7   5   7        6.04       11.35      9.00 o 
   9   5   7      474.87      522.43     12.48 o 
  11   5   7      774.79      767.32     24.15 o 
  13   5   7       90.02       78.25      9.87 o 
  15   5   7       76.50       75.46     12.53 o 
  17   5   7      123.17      120.13      7.89 o 
  19   5   7       86.56       61.19      7.45 o 
 -18   6   7       31.99       33.27      7.17 o 
 -16   6   7       98.15      100.02      7.59 o 
 -14   6   7      103.57      124.81     10.75 o 
 -12   6   7      291.52      327.74     16.29 o 
 -10   6   7       42.45       57.22      6.72 o 
  -8   6   7        1.47       -0.18     11.45 o 
  -6   6   7        0.34       13.52     10.04 o 
  -4   6   7      472.82      496.43      8.48 o 
  -2   6   7       36.51       43.75      8.17 o 
   0   6   7      184.56      162.43      7.98 o 
   2   6   7       46.41       62.15      8.59 o 
   4   6   7        8.16       27.17     10.90 o 
   6   6   7       66.48       34.85     11.48 o 
   8   6   7        6.86        3.76     10.43 o 
  10   6   7        0.03       -2.37     10.90 o 
  12   6   7      136.44      141.65     10.30 o 
  14   6   7       17.07       50.25     21.41 o 
  16   6   7        7.82       24.37     10.61 o 
 -15   7   7      334.42      287.50     12.14 o 
 -13   7   7      225.40      205.21      8.38 o 
 -11   7   7       17.01       16.70      8.19 o 
  -9   7   7       75.50       73.68      8.74 o 
  -7   7   7      166.19      169.99     11.61 o 
  -5   7   7      449.81      450.19      8.21 o 
  -3   7   7      536.75      566.49     12.04 o 
  -1   7   7      495.66      470.92     11.55 o 
   1   7   7      223.90      234.73     12.68 o 
   3   7   7       41.00       66.04     10.48 o 
   5   7   7       76.38       98.52      8.17 o 
   7   7   7      439.95      438.88     34.87 o 
   9   7   7      248.65      273.26     24.87 o 
  11   7   7      273.12      268.40      9.26 o 
  13   7   7       21.31       17.44      8.09 o 
 -12   8   7       65.08       52.23      9.43 o 
 -10   8   7        3.98        5.36      9.15 o 
  -8   8   7       65.23       73.82      8.39 o 
  -6   8   7        3.46       13.40      8.23 o 
  -4   8   7       35.38       37.11      7.77 o 
  -2   8   7        5.41       10.60      6.07 o 
   0   8   7        0.01       19.16      6.37 o 
   2   8   7       22.26       17.80     10.07 o 
   4   8   7       19.44       31.10     10.58 o 
   6   8   7        2.96        8.91      9.08 o 
   8   8   7        7.06        7.93      9.22 o 
  10   8   7        1.79       -1.29     16.66 o 
  -5   9   7        6.95        2.67      7.89 o 
  -3   9   7       20.90       27.68      8.56 o 
  -1   9   7       94.70       77.09     10.79 o 
   1   9   7       47.74       32.39      9.64 o 
   3   9   7        8.83       20.06     14.48 o 
 -24   0   8      508.31      454.31     42.84 o 
 -22   0   8       36.67       25.41      8.27 o 
 -20   0   8      794.62      806.60     23.87 o 
 -18   0   8      267.03      285.93     10.27 o 
 -16   0   8      176.34      178.67     13.87 o 
 -14   0   8     2653.97     2638.46     28.90 o 
 -12   0   8     9214.94     9057.88     30.53 o 
 -10   0   8     5006.08     4868.91     45.65 o 
  -8   0   8       15.24       20.10     15.95 o 
  -6   0   8     4553.22     4650.50     43.55 o 
  -2   0   8      922.96      776.09     21.38 o 
   0   0   8       16.06       25.58     11.55 o 
   2   0   8      821.58      686.75     11.85 o 
   4   0   8     6526.44     6375.07     29.85 o 
   6   0   8     2780.44     2850.61     20.44 o 
   8   0   8     1048.73     1074.95     16.31 o 
  10   0   8     9860.64     9492.48     32.19 o 
  12   0   8      902.74     1027.64     60.22 o 
  14   0   8       19.73       38.32      8.89 o 
  16   0   8      372.37      388.80     15.37 o 
  18   0   8      491.81      527.89     13.39 o 
  20   0   8      708.28      785.96     14.31 o 
  22   0   8       48.23       57.89     11.60 o 
 -23   1   8      135.01      113.99      7.18 o 
 -21   1   8        8.77        5.96     10.41 o 
 -19   1   8       46.13       42.93      6.66 o 
 -17   1   8      144.05      147.71      9.38 o 
 -15   1   8       89.46       90.79      6.20 o 
 -13   1   8      822.48      835.43      7.63 o 
 -11   1   8      654.91      695.50      8.28 o 
  -9   1   8      827.96      791.26     12.81 o 
  -7   1   8      611.15      631.12      8.43 o 
  -5   1   8      440.15      472.62      8.68 o 
  -3   1   8      246.11      287.13      8.34 o 
  -1   1   8      398.34      380.37      8.64 o 
   1   1   8      613.40      579.46      8.37 o 
   3   1   8        4.40       18.71      9.09 o 
   5   1   8     1909.51     1981.68     13.75 o 
   7   1   8        5.91       10.58     11.37 o 
   9   1   8        4.61       20.23      8.02 o 
  11   1   8      289.34      298.17      7.89 o 
  13   1   8     1820.62     1821.44     31.54 o 
  15   1   8      940.86     1006.20     31.63 o 
  17   1   8       60.70       66.17      7.09 o 
  19   1   8       49.52       69.78      9.56 o 
  21   1   8       28.27       19.63      7.61 o 
 -24   2   8       41.86       45.23      6.93 o 
 -22   2   8      223.54      204.03      7.07 o 
 -20   2   8      802.95      792.83      8.77 o 
 -18   2   8      731.61      734.50     14.02 o 
 -16   2   8      432.32      447.62     15.02 o 
 -14   2   8       29.42       32.22      6.55 o 
 -12   2   8     1904.83     1895.02     21.35 o 
 -10   2   8      568.14      592.73      8.33 o 
  -8   2   8     1065.74     1092.06     11.46 o 
  -6   2   8     2480.39     2542.84     11.33 o 
  -4   2   8     3818.22     3785.95     16.75 o 
  -2   2   8     1263.28     1250.60      9.86 o 
   0   2   8     1198.10     1151.40      9.93 o 
   2   2   8     6843.73     6943.55     52.20 o 
   4   2   8     5118.63     5211.27     69.17 o 
   6   2   8       88.04       76.05     10.71 o 
   8   2   8      475.54      460.29     23.09 o 
  10   2   8      488.31      504.59     12.84 o 
  12   2   8      971.98     1036.60     36.21 o 
  14   2   8      725.57      774.89     12.32 o 
  16   2   8      688.50      683.18     14.81 o 
  18   2   8      446.73      475.74     10.33 o 
  20   2   8       35.22       31.34      7.54 o 
  22   2   8      142.15      140.22      8.85 o 
 -23   3   8      195.27      171.81     10.51 o 
 -21   3   8       25.29       29.70      6.42 o 
 -19   3   8      109.73       91.54      6.30 o 
 -17   3   8      306.66      319.19      9.66 o 
 -15   3   8       54.09       52.81      7.40 o 
 -13   3   8       20.21       20.86      6.36 o 
 -11   3   8      293.72      314.71      6.67 o 
  -9   3   8       74.33       71.68      7.42 o 
  -7   3   8       66.03       59.60      8.74 o 
  -5   3   8        0.99        7.07      7.49 o 
  -3   3   8      228.88      208.40      8.26 o 
  -1   3   8      255.53      232.61      9.57 o 
   1   3   8       27.54       24.81      9.91 o 
   3   3   8      220.77      236.17      8.52 o 
   5   3   8     1366.21     1370.90     16.21 o 
   7   3   8     1138.81     1172.42     14.70 o 
   9   3   8       14.04        8.20      8.52 o 
  11   3   8      599.05      598.72     11.55 o 
  13   3   8      289.74      300.06     10.85 o 
  15   3   8       97.49       98.90      9.13 o 
  17   3   8       16.91        3.18     10.72 o 
  19   3   8       12.75       22.49      7.60 o 
  21   3   8      214.38      173.63     17.24 o 
 -22   4   8      227.35      200.86     15.40 o 
 -20   4   8        2.25        1.55      8.63 o 
 -18   4   8       76.66       90.49     12.49 o 
 -16   4   8      535.13      576.72     10.08 o 
 -14   4   8      324.52      327.58      8.08 o 
 -12   4   8      103.73      103.64      6.34 o 
 -10   4   8      214.15      226.42      7.05 o 
  -8   4   8     1949.96     2017.98     10.65 o 
  -6   4   8      205.74      218.13      8.25 o 
  -4   4   8      513.39      514.87     10.16 o 
  -2   4   8     1053.27     1138.43     12.03 o 
   0   4   8     3551.67     3473.98     43.14 o 
   2   4   8     1324.95     1305.93     11.71 o 
   4   4   8      153.22      173.61     10.95 o 
   6   4   8      367.27      389.17      9.88 o 
   8   4   8     2353.18     2427.69     46.93 o 
  10   4   8      136.38      129.36      9.09 o 
  12   4   8      370.34      363.17     13.88 o 
  14   4   8      321.27      322.92     10.73 o 
  16   4   8      145.78      172.33      7.89 o 
  18   4   8       21.92       52.01      6.74 o 
  20   4   8       18.92       22.53     10.46 o 
 -19   5   8        7.65        1.67      7.07 o 
 -17   5   8      180.64      182.01      7.65 o 
 -15   5   8       99.06       92.94      7.47 o 
 -13   5   8      392.13      410.31      7.84 o 
 -11   5   8        0.15        4.11      7.23 o 
  -9   5   8       50.03       60.99      7.32 o 
  -7   5   8       16.30        6.33      7.19 o 
  -5   5   8        6.87        9.73     14.66 o 
  -3   5   8       43.45       43.09      9.18 o 
  -1   5   8       39.51       45.50      8.51 o 
   1   5   8      471.85      496.43     29.46 o 
   3   5   8      131.65      136.84      8.78 o 
   5   5   8      454.05      428.68     15.41 o 
   7   5   8        6.74       19.11     10.82 o 
   9   5   8        2.94       13.13      9.37 o 
  11   5   8        0.01       -7.82     11.39 o 
  13   5   8        2.71       11.02     12.89 o 
  15   5   8       39.03       22.81      9.17 o 
  17   5   8        1.45        9.37      7.04 o 
 -18   6   8       74.42       69.57      9.02 o 
 -16   6   8      241.55      228.96      9.20 o 
 -14   6   8      368.00      363.06      8.49 o 
 -12   6   8        6.56       12.19      7.29 o 
 -10   6   8      408.52      393.68      6.97 o 
  -8   6   8      799.28      792.37      9.14 o 
  -6   6   8      369.66      389.32      9.95 o 
  -4   6   8      201.58      213.74     18.09 o 
  -2   6   8      414.71      442.65     10.42 o 
   0   6   8      990.38     1022.41     28.31 o 
   2   6   8        2.47       21.32     17.38 o 
   4   6   8       91.03       80.93     11.94 o 
   6   6   8     1071.76     1070.48     17.65 o 
   8   6   8      540.87      579.62     15.11 o 
  10   6   8      105.15      130.34     15.88 o 
  12   6   8       43.79       33.08      9.36 o 
  14   6   8       96.64       93.39     10.89 o 
  16   6   8      213.89      171.33      8.91 o 
 -15   7   8       42.60       56.84     11.37 o 
 -13   7   8        0.25       10.78      9.17 o 
 -11   7   8       39.19       52.13      7.92 o 
  -9   7   8       93.94      104.85      7.34 o 
  -7   7   8      112.86      130.50      8.06 o 
  -5   7   8       79.89      109.55     10.99 o 
  -3   7   8       54.53       52.57      8.61 o 
  -1   7   8       38.29       31.63      8.60 o 
   1   7   8       21.90       40.16      7.07 o 
   3   7   8       15.26       29.20      8.16 o 
   5   7   8       17.57       24.39      8.06 o 
   7   7   8       67.25       56.43     16.63 o 
   9   7   8       35.38       44.16      9.55 o 
  11   7   8        2.83       18.27     11.08 o 
  13   7   8        6.97       10.33     10.26 o 
 -10   8   8       89.75      107.36      9.27 o 
  -8   8   8       50.46       57.45      8.21 o 
  -6   8   8       66.35       70.59      7.88 o 
  -4   8   8      140.03      130.32      6.51 o 
  -2   8   8      223.42      187.06      6.98 o 
   0   8   8       83.00       73.85     14.39 o 
   2   8   8       61.66       60.62     26.62 o 
   4   8   8      132.57      116.30     34.13 o 
   6   8   8       71.55       74.15      9.79 o 
   8   8   8       13.37       20.84     10.31 o 
 -23   1   9      399.92      367.63      7.07 o 
 -21   1   9      229.59      249.03      9.07 o 
 -19   1   9      182.52      187.56      6.04 o 
 -17   1   9      143.08      160.96      6.42 o 
 -15   1   9     2016.18     2068.56     18.91 o 
 -13   1   9      781.07      817.80      7.80 o 
 -11   1   9      309.69      326.80      7.93 o 
  -9   1   9      341.89      328.71     11.81 o 
  -7   1   9     6744.60     6717.28     17.78 o 
  -5   1   9     3339.98     3283.38     17.70 o 
  -3   1   9      987.73     1038.13     10.48 o 
  -1   1   9      571.62      568.54      9.74 o 
   1   1   9     5149.14     5112.62     33.91 o 
   3   1   9     1256.94     1165.60     15.46 o 
   5   1   9      332.37      349.61     10.75 o 
   7   1   9      854.49      845.25     12.59 o 
   9   1   9     2745.61     2790.95     34.40 o 
  11   1   9      552.85      621.07     22.64 o 
  13   1   9        5.73        7.06      6.94 o 
  15   1   9      323.78      305.47      6.78 o 
  17   1   9      657.99      682.27     10.84 o 
  19   1   9      197.80      229.03      7.57 o 
  21   1   9       16.81       -5.81      9.49 o 
 -22   2   9        2.02       13.87      6.78 o 
 -20   2   9      239.97      250.64      6.66 o 
 -18   2   9        0.21        8.73      6.00 o 
 -16   2   9       79.69      103.08      5.68 o 
 -14   2   9       34.25       27.83      7.83 o 
 -12   2   9     1003.11     1020.92      8.55 o 
 -10   2   9        1.11       12.97      7.79 o 
  -8   2   9        0.40        2.93      7.30 o 
  -6   2   9     1656.49     1695.88     12.68 o 
  -4   2   9     3837.37     3788.93     15.33 o 
  -2   2   9        0.27       14.03      7.77 o 
   0   2   9      570.87      577.92      8.53 o 
   2   2   9      392.93      335.30     10.24 o 
   4   2   9      982.27     1017.78     20.30 o 
   6   2   9       87.69       91.79     15.66 o 
   8   2   9      199.33      195.59     10.72 o 
  10   2   9      783.59      761.84     23.01 o 
  12   2   9      343.98      394.47     17.24 o 
  14   2   9       14.33       14.89     10.18 o 
  16   2   9        5.66        9.69      9.70 o 
  18   2   9      212.11      193.88      8.04 o 
  20   2   9        7.95       15.73      6.86 o 
 -21   3   9       35.47       34.80      6.43 o 
 -19   3   9      399.82      402.10     14.39 o 
 -17   3   9      455.39      490.60      8.75 o 
 -15   3   9      338.03      333.20      8.52 o 
 -13   3   9      299.99      304.34      6.77 o 
 -11   3   9     1650.47     1684.68     19.53 o 
  -9   3   9      827.94      872.11     11.14 o 
  -7   3   9       67.43       67.38      8.10 o 
  -5   3   9      283.31      337.27      9.47 o 
  -3   3   9     1889.15     1917.20     11.34 o 
  -1   3   9     2227.76     2282.27     38.13 o 
   1   3   9     1843.42     1903.10     21.83 o 
   3   3   9     1472.26     1507.49     23.36 o 
   5   3   9     1927.48     1887.68     23.16 o 
   7   3   9      551.42      549.11     19.74 o 
   9   3   9      689.54      772.39      9.52 o 
  11   3   9      529.11      580.33     10.14 o 
  13   3   9      930.64      939.87     22.72 o 
  15   3   9      379.80      396.87     11.05 o 
  17   3   9      170.55      169.63      9.16 o 
  19   3   9      124.49      109.86     10.65 o 
 -20   4   9       45.17       25.12      7.79 o 
 -18   4   9       39.98       40.29      7.19 o 
 -16   4   9        0.11       15.61      6.95 o 
 -14   4   9       13.30        7.70      5.96 o 
 -12   4   9      163.24      168.00      6.68 o 
 -10   4   9       69.93       76.52      6.26 o 
  -8   4   9        9.32       -5.37      6.91 o 
  -6   4   9       93.92      115.82      8.95 o 
  -4   4   9       41.33       47.20      8.40 o 
  -2   4   9      296.68      301.59     12.49 o 
   0   4   9       53.86       66.75      9.51 o 
   2   4   9      417.79      428.48      8.80 o 
   4   4   9      424.86      453.55     13.51 o 
   6   4   9        6.65       22.73     10.03 o 
   8   4   9       86.82      114.67      8.81 o 
  10   4   9        5.00       13.60     12.16 o 
  12   4   9        7.35        3.98      7.97 o 
  14   4   9       13.39        1.92      9.26 o 
  16   4   9       36.98       45.49      7.17 o 
  18   4   9        8.16       19.77      7.23 o 
 -19   5   9      241.15      205.09      8.24 o 
 -17   5   9      258.58      265.98     13.46 o 
 -15   5   9       34.89       41.26      7.24 o 
 -13   5   9      194.45      211.53      6.93 o 
 -11   5   9     1133.39     1173.36     16.21 o 
  -9   5   9     1124.90     1184.36     13.79 o 
  -7   5   9      198.27      196.71     12.34 o 
  -5   5   9      298.99      303.83      9.76 o 
  -3   5   9     1183.39     1186.13     21.93 o 
  -1   5   9      202.68      205.46      8.81 o 
   1   5   9       28.35       22.00      8.47 o 
   3   5   9      692.41      720.39     12.31 o 
   5   5   9     1118.99     1196.31     17.05 o 
   7   5   9      705.47      717.76     11.09 o 
   9   5   9      163.80      170.78      9.18 o 
  11   5   9      290.35      280.67      9.81 o 
  13   5   9      736.88      722.83     22.19 o 
  15   5   9       97.78       84.00      7.98 o 
  17   5   9       48.12       58.50      7.73 o 
 -16   6   9        1.43        6.46      7.36 o 
 -14   6   9       35.23       41.35      7.63 o 
 -12   6   9       84.99      112.68      7.59 o 
 -10   6   9       74.21       66.81      8.13 o 
  -8   6   9        0.48        4.08      7.06 o 
  -6   6   9       35.24       49.64      7.15 o 
  -4   6   9       25.11       33.44      7.18 o 
  -2   6   9       64.98       70.58      6.69 o 
   0   6   9      206.80      174.37     12.35 o 
   2   6   9       84.14       70.93      8.91 o 
   4   6   9      856.31      823.01     16.35 o 
   6   6   9       17.52       33.38     11.39 o 
   8   6   9       72.29       64.21     11.33 o 
  10   6   9        4.37        5.63      9.76 o 
  12   6   9       27.25       23.93     10.63 o 
  14   6   9        1.29        5.39      8.13 o 
 -13   7   9      187.25      158.07      8.80 o 
 -11   7   9       57.92       56.37      7.55 o 
  -9   7   9       19.85       29.75      6.46 o 
  -7   7   9       22.36        9.55     11.05 o 
  -5   7   9      382.54      372.09     19.38 o 
  -3   7   9      275.54      322.56     16.22 o 
  -1   7   9      303.49      310.07      8.14 o 
   1   7   9      166.90      161.43      7.36 o 
   3   7   9       75.36       93.88      9.12 o 
   5   7   9       98.71      100.81     11.60 o 
   7   7   9       45.61       29.28     11.24 o 
   9   7   9       82.83       60.89     13.78 o 
  11   7   9       36.53       50.03     11.62 o 
  -8   8   9       26.37       18.81      8.57 o 
  -6   8   9        0.74        0.57     10.62 o 
  -4   8   9       74.84       81.76     10.57 o 
  -2   8   9        0.02       10.89      8.31 o 
   0   8   9       21.92       40.54      7.84 o 
   2   8   9        4.16       13.25      8.17 o 
   4   8   9        0.72       17.07      9.27 o 
   6   8   9       34.00       30.69     24.78 o 
 -22   0  10       11.55       21.12      9.17 o 
 -20   0  10       86.21       77.88     14.34 o 
 -18   0  10      465.02      487.05     10.16 o 
 -16   0  10      920.44      983.19     20.13 o 
 -14   0  10       53.55       94.25     10.03 o 
 -12   0  10        4.21       26.60     10.39 o 
 -10   0  10     2301.32     2382.43     13.47 o 
  -8   0  10       55.96       62.56     10.28 o 
  -6   0  10     3303.51     3326.00     16.45 o 
  -4   0  10        4.85       10.97     11.55 o 
  -2   0  10     2181.05     2288.02     14.63 o 
   0   0  10     1254.46     1229.89     13.66 o 
   2   0  10        9.30       31.60      9.70 o 
   4   0  10      154.79      180.42     13.16 o 
   6   0  10     2268.84     2281.24     20.70 o 
   8   0  10     2460.54     2606.96     19.65 o 
  10   0  10       83.21       99.94     14.56 o 
  12   0  10      495.61      577.12     14.65 o 
  14   0  10     1768.22     1799.95     41.23 o 
  16   0  10      310.97      366.72     26.32 o 
  18   0  10        1.27        3.96     16.68 o 
  20   0  10        7.04        1.92      8.41 o 
 -23   1  10       25.54       19.31      6.70 o 
 -21   1  10      204.61      200.21     11.00 o 
 -19   1  10        0.02       10.59      6.72 o 
 -17   1  10       75.22       70.23      7.03 o 
 -15   1  10        0.92        1.77      5.74 o 
 -13   1  10      193.20      193.84      7.06 o 
 -11   1  10      371.44      366.42      7.61 o 
  -9   1  10        6.83       11.02      6.96 o 
  -7   1  10     6031.13     6105.46     21.54 o 
  -5   1  10       58.57       46.52     10.98 o 
  -3   1  10      314.07      351.45      7.88 o 
  -1   1  10        1.94       29.30     13.40 o 
   1   1  10      390.87      360.97      7.74 o 
   3   1  10      526.08      520.76      9.21 o 
   5   1  10      368.25      397.56     13.49 o 
   7   1  10        0.50       -1.90      9.34 o 
   9   1  10      102.37      110.83     10.30 o 
  11   1  10      479.89      488.14     15.48 o 
  13   1  10      242.52      237.89      7.45 o 
  15   1  10      227.75      210.50      8.63 o 
  17   1  10      145.32      159.95      7.00 o 
  19   1  10       28.88       32.99      6.47 o 
 -22   2  10       52.42       66.51      8.55 o 
 -20   2  10      156.38      169.18      6.98 o 
 -18   2  10      978.88      981.82      9.83 o 
 -16   2  10      177.07      197.56      6.08 o 
 -14   2  10      581.41      611.92      6.70 o 
 -12   2  10      643.14      673.99      7.31 o 
 -10   2  10      776.36      780.40     12.73 o 
  -8   2  10      489.96      501.02      8.42 o 
  -6   2  10      923.35      908.41      8.99 o 
  -4   2  10     1093.74     1119.65      9.34 o 
  -2   2  10     1960.50     1963.98     11.34 o 
   0   2  10     1347.86     1393.55     10.36 o 
   2   2  10     3145.82     3160.25     70.21 o 
   4   2  10      218.79      229.34     21.01 o 
   6   2  10     1575.48     1613.63     23.29 o 
   8   2  10      949.24     1000.54     27.98 o 
  10   2  10      475.05      504.68      8.67 o 
  12   2  10      164.08      185.67     15.49 o 
  14   2  10      352.84      378.84     16.07 o 
  16   2  10      442.41      439.95     11.85 o 
  18   2  10      125.37       93.89      6.43 o 
  20   2  10      121.61       81.64     11.78 o 
 -21   3  10        8.80        6.36      7.40 o 
 -19   3  10       63.05       77.04     10.09 o 
 -17   3  10        6.99        4.08     11.07 o 
 -15   3  10      505.94      534.80      6.68 o 
 -13   3  10       58.53       68.43      5.98 o 
 -11   3  10      253.64      278.61      6.98 o 
  -9   3  10        0.41        2.98      7.07 o 
  -7   3  10     1448.60     1509.83      9.81 o 
  -5   3  10      122.90      130.47      8.04 o 
  -3   3  10      471.49      503.55      8.84 o 
  -1   3  10      280.48      320.80      8.62 o 
   1   3  10     1213.80     1222.09     20.24 o 
   3   3  10      234.57      238.54      8.99 o 
   5   3  10      284.11      319.05      9.12 o 
   7   3  10      212.33      238.25      8.24 o 
   9   3  10      164.20      190.34      9.41 o 
  11   3  10       83.94       86.21      9.60 o 
  13   3  10       30.54       45.98      7.78 o 
  15   3  10        1.90       13.79      8.10 o 
  17   3  10       11.91       24.58      7.88 o 
  19   3  10        3.28        1.80     12.98 o 
 -20   4  10      211.95      191.70      7.02 o 
 -18   4  10       42.49       47.46      8.66 o 
 -16   4  10       21.80       29.36      6.57 o 
 -14   4  10      716.88      723.71      7.08 o 
 -12   4  10     1664.88     1766.84     21.74 o 
 -10   4  10      729.46      722.20      7.53 o 
  -8   4  10      897.32      937.82      9.19 o 
  -6   4  10      830.31      849.73      8.86 o 
  -4   4  10     1411.98     1460.55     11.26 o 
  -2   4  10      246.72      230.55     11.45 o 
   0   4  10      489.97      540.48      9.98 o 
   2   4  10     2781.23     2815.51     23.72 o 
   4   4  10      838.53      825.22     16.09 o 
   6   4  10      145.57      168.36     10.01 o 
   8   4  10      159.84      174.04      9.42 o 
  10   4  10     1428.91     1425.17     11.16 o 
  12   4  10     1437.12     1385.03     38.40 o 
  14   4  10      137.36      171.01      7.95 o 
  16   4  10       90.75       88.12     10.63 o 
  18   4  10      169.78      114.07     11.10 o 
 -19   5  10        1.82       13.71     17.63 o 
 -17   5  10       20.54       22.71     11.85 o 
 -15   5  10       37.58       45.33      7.87 o 
 -13   5  10        5.49       11.62      8.03 o 
 -11   5  10        2.54       11.54      7.26 o 
  -9   5  10       18.29       20.19      8.81 o 
  -7   5  10      111.15      122.27     16.32 o 
  -5   5  10       37.94       34.57     22.99 o 
  -3   5  10        2.37       11.93      8.30 o 
  -1   5  10       26.28       44.26     10.36 o 
   1   5  10        0.69       -1.55      8.72 o 
   3   5  10      351.22      374.93     14.39 o 
   5   5  10       62.54       63.55     11.54 o 
   7   5  10       55.78       67.37      9.44 o 
   9   5  10        0.44        1.87      8.81 o 
  11   5  10       11.39       17.01      8.25 o 
  13   5  10       16.53       17.48      8.23 o 
  15   5  10        2.46        5.88      8.38 o 
 -16   6  10      220.74      167.72      8.71 o 
 -14   6  10      175.63      150.66     10.53 o 
 -12   6  10       44.91       39.52      8.06 o 
 -10   6  10       10.60        8.40      7.00 o 
  -8   6  10      133.95      146.08     12.10 o 
  -6   6  10      700.36      728.37      9.70 o 
  -4   6  10      495.52      520.80     15.34 o 
  -2   6  10      146.95      131.99      9.26 o 
   0   6  10      125.24      119.88     10.20 o 
   2   6  10       35.65       39.78      8.60 o 
   4   6  10      660.79      659.90     14.35 o 
   6   6  10      128.27       97.17     14.20 o 
   8   6  10       96.57       77.67     14.05 o 
  10   6  10      180.49      160.91     11.02 o 
  12   6  10       49.84       32.07     11.71 o 
 -13   7  10        0.94        2.75     12.26 o 
 -11   7  10       33.16       12.05      7.44 o 
  -9   7  10        0.01       -1.90     11.08 o 
  -7   7  10       22.44       21.01      7.18 o 
  -5   7  10        0.16       14.24     14.75 o 
  -3   7  10       57.07       41.00      7.78 o 
  -1   7  10        2.12        6.64      9.14 o 
   1   7  10       78.55       74.77      7.20 o 
   3   7  10       41.21       31.75     14.16 o 
   5   7  10       11.04       22.36     14.09 o 
   7   7  10        0.33       -5.75     13.86 o 
   9   7  10       37.06       72.94     11.41 o 
  -6   8  10        0.91       -3.35      7.41 o 
  -4   8  10       10.29       20.08      6.94 o 
  -2   8  10       90.56       79.06     14.40 o 
   0   8  10      107.14       81.31      7.13 o 
   2   8  10       22.51       25.49     10.39 o 
 -21   1  11      125.12      103.52      7.59 o 
 -19   1  11      400.30      401.46     14.67 o 
 -17   1  11      177.50      203.12      5.62 o 
 -15   1  11       31.23       31.57      6.34 o 
 -13   1  11      891.68      919.07     12.10 o 
 -11   1  11      807.79      820.97     18.72 o 
  -9   1  11      201.26      204.10     10.81 o 
  -7   1  11        3.91       13.93      8.82 o 
  -5   1  11     2378.70     2518.20     10.37 o 
  -3   1  11     1117.17     1134.57      8.87 o 
  -1   1  11      328.47      342.78      7.29 o 
   1   1  11       25.41       25.92      6.67 o 
   3   1  11     1990.23     2073.46     34.84 o 
   5   1  11     1243.21     1331.66     23.19 o 
   7   1  11      660.90      715.77     10.21 o 
   9   1  11      124.17      136.69     20.45 o 
  11   1  11      951.66      972.15     21.06 o 
  13   1  11      267.19      313.71      9.99 o 
  15   1  11      141.55      153.36      6.25 o 
  17   1  11       25.05       18.26      6.39 o 
  19   1  11      228.23      160.12      7.73 o 
 -20   2  11        8.12       22.91      6.64 o 
 -18   2  11      186.88      189.00      6.46 o 
 -16   2  11       56.69       72.13      6.40 o 
 -14   2  11      293.97      309.48      7.20 o 
 -12   2  11      224.97      225.87      6.80 o 
 -10   2  11      204.13      220.23      6.74 o 
  -8   2  11        0.68        0.42     11.22 o 
  -6   2  11      482.74      483.19      8.02 o 
  -4   2  11      145.45      150.11      7.25 o 
  -2   2  11      949.72      951.44     12.77 o 
   0   2  11       63.81       71.44      8.63 o 
   2   2  11      162.68      173.53     10.81 o 
   4   2  11       66.61       80.00      9.36 o 
   6   2  11      104.26      116.46      9.19 o 
   8   2  11      121.65      128.02      8.42 o 
  10   2  11      465.71      502.22     20.63 o 
  12   2  11       51.99       72.28      8.16 o 
  14   2  11       86.54       85.22      7.64 o 
  16   2  11        6.72       12.68      6.46 o 
  18   2  11       67.37       75.99      6.71 o 
 -19   3  11       64.90       51.45      6.21 o 
 -17   3  11      169.56      164.92      7.50 o 
 -15   3  11      414.37      436.45      7.09 o 
 -13   3  11      745.16      756.93      7.12 o 
 -11   3  11      397.72      421.07      7.78 o 
  -9   3  11      817.76      853.63     21.07 o 
  -7   3  11     1578.56     1672.00      9.64 o 
  -5   3  11      990.01      980.49     13.22 o 
  -3   3  11      290.83      317.16      9.91 o 
  -1   3  11     1741.39     1772.59     10.60 o 
   1   3  11     2396.11     2419.24     25.12 o 
   3   3  11     1438.59     1417.38     39.67 o 
   5   3  11      214.18      236.41      9.54 o 
   7   3  11      760.17      778.83     10.98 o 
   9   3  11      430.29      460.94      9.44 o 
  11   3  11      188.10      223.52     14.22 o 
  13   3  11      241.15      229.68     12.90 o 
  15   3  11      513.80      475.01     31.36 o 
  17   3  11      193.06      176.54      7.91 o 
 -18   4  11       36.55       30.03      6.89 o 
 -16   4  11        0.06        3.73      7.31 o 
 -14   4  11       16.02       29.87      6.16 o 
 -12   4  11        9.89       15.49      6.39 o 
 -10   4  11       77.05       91.10      7.48 o 
  -8   4  11       37.95       45.16      7.04 o 
  -6   4  11       22.70       29.73      9.12 o 
  -4   4  11       61.54       50.65      7.87 o 
  -2   4  11        3.75        8.39      8.38 o 
   0   4  11      175.56      176.79      7.81 o 
   2   4  11        4.06       11.39      7.72 o 
   4   4  11       11.53       29.33      9.90 o 
   6   4  11      278.34      317.83      9.15 o 
   8   4  11        7.28       13.07      9.46 o 
  10   4  11       63.18       78.36      8.04 o 
  12   4  11        0.04        5.29      7.47 o 
  14   4  11        9.27        6.10      7.92 o 
  16   4  11        0.26       14.55      7.79 o 
 -17   5  11       81.76       71.32      7.77 o 
 -15   5  11      241.88      238.60      6.95 o 
 -13   5  11      137.56      150.49      7.40 o 
 -11   5  11       20.74       19.78      6.95 o 
  -9   5  11      661.20      677.83     11.28 o 
  -7   5  11      949.36      962.51     10.38 o 
  -5   5  11      251.65      259.63      9.37 o 
  -3   5  11      224.95      230.26     21.96 o 
  -1   5  11      651.03      641.99     25.29 o 
   1   5  11     1251.21     1285.70     39.62 o 
   3   5  11        1.57       -7.77      9.64 o 
   5   5  11        5.17        7.28     11.41 o 
   7   5  11      530.89      563.12     14.84 o 
   9   5  11      607.65      565.39     16.94 o 
  11   5  11      201.38      185.99      8.79 o 
  13   5  11       45.56       33.38      9.49 o 
 -14   6  11      104.29       95.50      8.11 o 
 -12   6  11       31.61       32.39      7.31 o 
 -10   6  11       13.92       14.08     10.55 o 
  -8   6  11       59.85       57.39      7.06 o 
  -6   6  11       39.28       46.74      7.55 o 
  -4   6  11       74.82       72.18      9.02 o 
  -2   6  11        5.48       10.37      8.85 o 
   0   6  11       87.71       87.42     12.74 o 
   2   6  11        1.62       11.18     11.47 o 
   4   6  11       27.98       32.00     11.56 o 
   6   6  11       32.96       42.88     11.03 o 
   8   6  11        4.81       -9.16     13.56 o 
  10   6  11      112.99       91.06     10.32 o 
  12   6  11       17.27        1.94     14.35 o 
  -9   7  11       48.84       41.95      9.86 o 
  -7   7  11       51.28       76.79     15.37 o 
  -5   7  11        8.55       15.75      7.25 o 
  -3   7  11       53.37       50.63      6.99 o 
  -1   7  11       87.83       67.74      8.89 o 
   1   7  11       66.01       66.11     19.31 o 
   3   7  11       96.22       42.82     14.48 o 
   5   7  11      188.43      156.58     14.86 o 
   7   7  11       45.97       60.30     11.99 o 
 -20   0  12       82.89      106.82     13.71 o 
 -18   0  12        7.27       10.61      7.28 o 
 -16   0  12      204.77      204.40      9.46 o 
 -14   0  12      450.45      480.40     11.61 o 
 -12   0  12      493.97      492.10     31.82 o 
 -10   0  12      337.53      287.67     19.10 o 
  -8   0  12     2182.00     2300.00     50.24 o 
  -6   0  12     6537.48     6666.29    103.02 o 
  -4   0  12      278.69      288.95      9.82 o 
  -2   0  12      204.23      215.22      9.66 o 
   0   0  12      230.62      253.36     17.48 o 
   2   0  12     1331.39     1418.80     18.35 o 
   4   0  12      928.26      997.64     16.95 o 
   6   0  12       38.25       58.98     11.50 o 
   8   0  12     2860.65     2970.46     20.08 o 
  10   0  12       31.33       50.35     14.18 o 
  12   0  12      307.20      339.62     12.90 o 
  14   0  12      445.52      419.78     21.44 o 
  16   0  12      705.70      626.71     19.51 o 
  18   0  12      299.29      245.76     38.75 o 
 -21   1  12        3.41       -1.86      7.50 o 
 -19   1  12      182.82      169.16      6.55 o 
 -17   1  12       10.30       11.86      5.52 o 
 -15   1  12      151.85      152.51      6.84 o 
 -13   1  12        0.46        7.27      8.54 o 
 -11   1  12      180.10      181.15      6.61 o 
  -9   1  12       57.19       77.43      6.44 o 
  -7   1  12       45.44       48.82     10.65 o 
  -5   1  12       44.44       36.85      8.13 o 
  -3   1  12       58.32       65.74      9.80 o 
  -1   1  12      617.02      599.07      8.27 o 
   1   1  12       38.38       43.65      7.77 o 
   3   1  12      229.08      256.85     10.73 o 
   5   1  12        2.28       -4.02     19.20 o 
   7   1  12       59.33       56.33     10.43 o 
   9   1  12      982.39     1032.28     33.15 o 
  11   1  12       32.56       29.59      7.04 o 
  13   1  12       11.14       25.86      8.39 o 
  15   1  12       43.23       47.71      6.47 o 
  17   1  12        0.95       16.34      6.51 o 
 -20   2  12      112.42       89.34      6.39 o 
 -18   2  12       59.67       63.53      6.44 o 
 -16   2  12      220.87      225.12      6.25 o 
 -14   2  12     1013.47     1033.18      9.33 o 
 -12   2  12      481.37      508.60     14.18 o 
 -10   2  12      174.96      197.48      6.70 o 
  -8   2  12      528.99      571.35     12.90 o 
  -6   2  12      394.84      436.93      8.23 o 
  -4   2  12      672.71      677.42     14.05 o 
  -2   2  12      347.96      374.55      7.44 o 
   0   2  12     3110.78     3178.83     14.64 o 
   2   2  12      845.11      862.02      9.26 o 
   4   2  12      220.89      224.79     15.82 o 
   6   2  12      310.21      288.86      9.67 o 
   8   2  12      848.72      869.65     13.68 o 
  10   2  12      482.09      506.56      8.53 o 
  12   2  12      262.73      258.10      7.67 o 
  14   2  12       61.22       60.41      8.85 o 
  16   2  12      118.21       98.04      6.86 o 
 -19   3  12        7.07        3.25      6.80 o 
 -17   3  12      127.42      116.46      7.78 o 
 -15   3  12        7.92       18.46      5.80 o 
 -13   3  12       92.37      116.17      6.84 o 
 -11   3  12       50.55       59.02      6.37 o 
  -9   3  12       16.33       25.61      7.05 o 
  -7   3  12      140.72      154.00      7.87 o 
  -5   3  12       38.25       41.81      7.69 o 
  -3   3  12       24.08       20.51      7.28 o 
  -1   3  12      125.98      149.02      8.31 o 
   1   3  12      167.69      157.87      7.68 o 
   3   3  12      124.19      138.89     14.22 o 
   5   3  12       51.50       72.01      8.26 o 
   7   3  12       79.84       93.04      9.14 o 
   9   3  12      235.04      272.04      8.25 o 
  11   3  12      153.62      157.42     11.38 o 
  13   3  12       45.44       50.08      7.89 o 
  15   3  12      113.15      103.62      8.00 o 
 -18   4  12      195.20      192.60      7.66 o 
 -16   4  12      127.88      110.80      6.45 o 
 -14   4  12       16.90       19.21      7.20 o 
 -12   4  12      140.42      141.86      6.28 o 
 -10   4  12     1188.35     1216.85     17.15 o 
  -8   4  12      480.60      464.57      9.01 o 
  -6   4  12        3.31        5.29      7.50 o 
  -4   4  12      548.50      559.42      8.80 o 
  -2   4  12     1045.90     1065.22     18.78 o 
   0   4  12      776.12      778.68     24.72 o 
   2   4  12       98.96      101.96      7.42 o 
   4   4  12      378.10      364.80      9.78 o 
   6   4  12      670.64      684.69     10.76 o 
   8   4  12       33.36       60.43     10.48 o 
  10   4  12      105.37       93.34      8.44 o 
  12   4  12      223.82      203.28     10.40 o 
  14   4  12      148.86      133.76      9.18 o 
 -15   5  12      137.43      118.30      7.37 o 
 -13   5  12        0.15        5.74      6.78 o 
 -11   5  12        6.12       -4.20      7.73 o 
  -9   5  12        0.81        7.55      6.84 o 
  -7   5  12       77.69       93.96     23.77 o 
  -5   5  12      127.53      127.78     17.90 o 
  -3   5  12        7.81       11.32      8.75 o 
  -1   5  12      187.78      182.83      8.61 o 
   1   5  12       37.89       70.10      9.97 o 
   3   5  12       58.76       61.93     13.35 o 
   5   5  12       29.47       25.72     11.73 o 
   7   5  12       29.38       16.91      9.54 o 
   9   5  12       62.62       45.72      9.97 o 
  11   5  12        1.10        9.03      9.84 o 
 -12   6  12      116.98       90.32      7.55 o 
 -10   6  12      123.62      109.57     10.50 o 
  -8   6  12       42.01       50.66     14.52 o 
  -6   6  12       52.58       49.15      7.22 o 
  -4   6  12      200.21      172.26      9.42 o 
  -2   6  12      452.44      423.55     31.11 o 
   0   6  12        5.23        1.89     15.50 o 
   2   6  12       38.49       24.66      8.95 o 
   4   6  12      280.30      220.34     15.27 o 
   6   6  12      157.04      148.68     12.63 o 
   8   6  12       54.46       70.84     14.41 o 
  -7   7  12       28.09       12.89      7.04 o 
  -5   7  12       22.71       25.34      6.99 o 
  -3   7  12        0.81       16.99      7.82 o 
  -1   7  12       26.75       20.74      7.20 o 
   1   7  12       75.27       67.93      9.53 o 
   3   7  12        0.86        8.50     14.03 o 
 -19   1  13       47.27       45.77      5.91 o 
 -17   1  13      360.94      366.92      6.75 o 
 -15   1  13      259.21      270.50      7.07 o 
 -13   1  13       52.96       63.44     10.16 o 
 -11   1  13      203.22      216.02      6.69 o 
  -9   1  13     1284.84     1367.36     17.76 o 
  -7   1  13     1329.84     1379.17      9.11 o 
  -5   1  13      262.50      295.51      6.62 o 
  -3   1  13      855.50      875.00      9.94 o 
  -1   1  13     1548.79     1626.24     18.36 o 
   1   1  13      983.26      989.41      8.99 o 
   3   1  13       40.62       37.23      9.12 o 
   5   1  13      661.57      667.95     10.54 o 
   7   1  13      851.31      938.27     18.13 o 
   9   1  13      672.50      698.49     12.56 o 
  11   1  13       32.18       44.98      9.40 o 
  13   1  13      508.55      476.46     30.98 o 
  15   1  13      324.10      292.73     18.51 o 
 -18   2  13       52.99       53.99      5.69 o 
 -16   2  13        2.42       14.61      5.54 o 
 -14   2  13       62.26       73.77     13.08 o 
 -12   2  13       60.49       58.14      6.39 o 
 -10   2  13      128.60      119.82      6.83 o 
  -8   2  13        6.10       19.27      7.28 o 
  -6   2  13       50.12       50.22      7.08 o 
  -4   2  13      480.01      520.25      8.03 o 
  -2   2  13      578.63      580.96     14.01 o 
   0   2  13       30.34       51.94      7.54 o 
   2   2  13      174.13      189.03      7.38 o 
   4   2  13       81.41       94.65      9.26 o 
   6   2  13      307.80      319.98     10.75 o 
   8   2  13       14.38       19.50      9.89 o 
  10   2  13        0.37       10.66      8.48 o 
  12   2  13        6.64       13.41      7.59 o 
  14   2  13       10.18       20.42      8.44 o 
 -17   3  13      108.10       93.88      6.46 o 
 -15   3  13      118.59      100.56      6.23 o 
 -13   3  13      421.76      421.16      8.81 o 
 -11   3  13      383.40      386.36     12.80 o 
  -9   3  13       67.99       80.49      6.75 o 
  -7   3  13      170.20      180.90      7.32 o 
  -5   3  13      211.64      223.36      6.96 o 
  -3   3  13      343.76      327.17      9.11 o 
  -1   3  13       93.22      121.78      7.41 o 
   1   3  13      445.38      423.31     14.40 o 
   3   3  13      627.76      610.62     13.19 o 
   5   3  13      555.97      561.99     14.41 o 
   7   3  13      205.00      230.54      8.05 o 
   9   3  13      108.64      107.88      8.48 o 
  11   3  13       76.00       73.40      8.33 o 
  13   3  13       84.20       73.14      9.15 o 
 -16   4  13        2.76        4.50      6.12 o 
 -14   4  13       40.97       37.45      6.58 o 
 -12   4  13       48.36       51.73      6.17 o 
 -10   4  13        0.83       11.38      7.16 o 
  -8   4  13      129.90      119.92      6.96 o 
  -6   4  13       34.73       41.85      7.54 o 
  -4   4  13        0.52        4.54      7.50 o 
  -2   4  13       10.32       16.09      8.41 o 
   0   4  13       14.19       21.39      8.17 o 
   2   4  13        0.02        7.59      7.58 o 
   4   4  13       26.31       33.92      8.63 o 
   6   4  13        7.00       20.25      9.42 o 
   8   4  13       39.80       41.16      9.38 o 
  10   4  13       20.10       15.85     15.07 o 
  12   4  13        3.14       12.31      9.29 o 
 -13   5  13      227.20      206.30      7.40 o 
 -11   5  13      216.01      185.73      7.37 o 
  -9   5  13        4.22        1.89      8.96 o 
  -7   5  13       29.37       41.41      9.14 o 
  -5   5  13      384.11      379.77     10.07 o 
  -3   5  13      172.31      148.60      8.68 o 
  -1   5  13      107.24      119.52     19.17 o 
   1   5  13      193.55      166.52     11.20 o 
   3   5  13      101.69      166.18     14.54 o 
   5   5  13       30.27       15.61     14.39 o 
   7   5  13        1.09       -0.86      9.48 o 
   9   5  13      145.32       97.44     10.44 o 
 -10   6  13       27.78       31.31      9.50 o 
  -8   6  13        1.91       12.37      6.77 o 
  -6   6  13        8.62        7.00      7.38 o 
  -4   6  13        8.78       13.95      8.27 o 
  -2   6  13      237.98      228.32     16.27 o 
   0   6  13       20.84       18.59      8.34 o 
   2   6  13       19.27       24.12      8.99 o 
   4   6  13       32.47       27.02     11.82 o 
   6   6  13       17.36       10.41     14.54 o 
 -18   0  14      588.42      527.10     25.37 o 
 -16   0  14       75.26       73.26     13.57 o 
 -14   0  14       29.45       24.37     17.48 o 
 -12   0  14      218.60      247.30      8.58 o 
 -10   0  14       94.50      114.36     10.44 o 
  -8   0  14     1416.81     1417.24     13.00 o 
  -6   0  14      747.98      809.30     10.46 o 
  -4   0  14     2298.13     2466.81     15.06 o 
  -2   0  14     1530.03     1501.51     12.70 o 
   0   0  14       26.23       39.72      9.11 o 
   2   0  14      528.57      510.69     15.93 o 
   4   0  14      900.19      893.36     17.10 o 
   6   0  14     2146.93     2181.92     21.36 o 
   8   0  14       20.98        6.96     11.71 o 
  10   0  14       11.14       21.65     11.50 o 
  12   0  14      612.95      510.48     16.80 o 
  14   0  14      478.67      430.69     18.36 o 
 -17   1  14        0.26        0.00      5.95 o 
 -15   1  14        0.41       13.28      6.34 o 
 -13   1  14       56.70       52.45      6.39 o 
 -11   1  14       29.51       27.74      7.38 o 
  -9   1  14      376.97      366.90      7.02 o 
  -7   1  14      170.24      173.65      6.93 o 
  -5   1  14      107.52      105.82      6.27 o 
  -3   1  14        0.47       13.61     11.11 o 
  -1   1  14      168.71      174.01      6.65 o 
   1   1  14       99.26      110.31      7.46 o 
   3   1  14      187.68      198.79     10.23 o 
   5   1  14       10.06       11.27      7.99 o 
   7   1  14       16.24       10.91     11.14 o 
   9   1  14       42.84       43.02     10.43 o 
  11   1  14       49.53       42.25     12.61 o 
  13   1  14        5.47        0.81      7.25 o 
 -16   2  14      112.15       93.55      8.41 o 
 -14   2  14      322.20      320.10     14.10 o 
 -12   2  14      482.27      482.39      7.55 o 
 -10   2  14      419.44      413.90     10.73 o 
  -8   2  14      104.04      118.64      6.41 o 
  -6   2  14      141.99      159.78      7.35 o 
  -4   2  14      101.62      117.90      7.04 o 
  -2   2  14      478.80      494.86      7.43 o 
   0   2  14      756.77      707.93     10.14 o 
   2   2  14      262.12      276.62      8.69 o 
   4   2  14      355.57      389.66     22.63 o 
   6   2  14      326.26      331.71     21.55 o 
   8   2  14      124.19      120.96     10.08 o 
  10   2  14      282.94      249.18     10.29 o 
  12   2  14      155.17      161.25      7.65 o 
 -15   3  14       26.19       25.81      6.31 o 
 -13   3  14      126.31      124.80     10.81 o 
 -11   3  14        6.70        9.38      6.43 o 
  -9   3  14      573.20      594.94      7.59 o 
  -7   3  14        3.42        8.67     10.06 o 
  -5   3  14      114.50      111.26      6.83 o 
  -3   3  14        3.07        7.96      8.35 o 
  -1   3  14      116.72      137.72      7.90 o 
   1   3  14       71.55       75.00      7.93 o 
   3   3  14       25.41       38.79      9.47 o 
   5   3  14       94.39       85.40      8.74 o 
   7   3  14       14.50       22.97      8.25 o 
   9   3  14       27.82       30.00      8.00 o 
  11   3  14        0.74        2.34      8.09 o 
 -14   4  14      203.04      191.86      6.71 o 
 -12   4  14       28.76       36.12      7.31 o 
 -10   4  14       61.37       59.14      6.91 o 
  -8   4  14       87.10       90.58      7.57 o 
  -6   4  14      358.59      339.64      9.06 o 
  -4   4  14       10.90       24.56      8.06 o 
  -2   4  14       42.74       43.87      7.73 o 
   0   4  14      244.75      247.49      8.01 o 
   2   4  14       71.89       69.61      7.56 o 
   4   4  14        7.80        8.01      8.56 o 
   6   4  14       25.34       19.93      9.34 o 
   8   4  14      274.21      254.89     23.77 o 
  10   4  14      264.21      169.40     20.47 o 
 -11   5  14        3.24        5.63      7.53 o 
  -9   5  14       31.14       35.41     11.42 o 
  -7   5  14        5.80       14.01      9.20 o 
  -5   5  14       15.11       14.28      8.29 o 
  -3   5  14      127.01      116.93     17.67 o 
  -1   5  14       20.11       36.23     10.08 o 
   1   5  14      104.72       79.13      8.53 o 
   3   5  14       22.53        4.56     11.84 o 
   5   5  14        4.42       12.46     14.41 o 
   7   5  14        6.26        9.82      9.94 o 
  -4   6  14       57.02       29.50     14.94 o 
  -2   6  14       60.03       43.82      9.36 o 
   0   6  14       54.68       40.98      9.46 o 
 -15   1  15      311.47      265.12      7.45 o 
 -13   1  15      274.18      290.23      8.98 o 
 -11   1  15      107.05       99.50      6.57 o 
  -9   1  15       70.39       82.47      6.66 o 
  -7   1  15      702.76      716.48      8.87 o 
  -5   1  15      554.39      559.28     16.20 o 
  -3   1  15      200.26      210.11      7.41 o 
  -1   1  15      162.35      158.54      7.01 o 
   1   1  15      757.18      749.55     23.76 o 
   3   1  15      724.80      715.73     34.30 o 
   5   1  15      173.42      144.39     10.18 o 
   7   1  15      127.94       99.76     10.49 o 
   9   1  15      186.81      147.55     19.60 o 
  11   1  15      205.43      188.86     19.34 o 
 -14   2  15       41.59       58.12      7.41 o 
 -12   2  15       98.46       80.99      6.67 o 
 -10   2  15       12.75       13.20      6.66 o 
  -8   2  15        6.43       16.09      6.57 o 
  -6   2  15       10.69       17.78      8.84 o 
  -4   2  15      245.86      257.94      6.88 o 
  -2   2  15       26.63       38.80      8.11 o 
   0   2  15        0.30        6.23      8.53 o 
   2   2  15       37.82       35.17     10.04 o 
   4   2  15      231.97      237.98      9.56 o 
   6   2  15        5.33        0.51     10.82 o 
   8   2  15       53.46       48.81      7.71 o 
  10   2  15        1.60        7.60      7.81 o 
 -13   3  15       77.05       59.97      6.60 o 
 -11   3  15       84.63       81.45      6.70 o 
  -9   3  15      314.23      297.62      9.51 o 
  -7   3  15      121.88      122.04      9.17 o 
  -5   3  15       42.19       46.68      9.69 o 
  -3   3  15      133.73      136.42      9.36 o 
  -1   3  15      217.81      213.94      9.65 o 
   1   3  15       53.25       67.88      7.95 o 
   3   3  15       12.08       18.43      8.96 o 
   5   3  15      183.55      174.93      8.85 o 
   7   3  15      301.08      252.78     12.48 o 
   9   3  15       73.02       56.02      8.03 o 
 -10   4  15        2.88        2.93      8.39 o 
  -8   4  15        2.78       11.37      7.02 o 
  -6   4  15        0.20       -2.05      8.24 o 
  -4   4  15       64.39       82.35      8.21 o 
  -2   4  15        3.07        5.51      7.47 o 
   0   4  15        1.71        5.17      8.85 o 
   2   4  15       10.78       13.98      7.70 o 
   4   4  15       13.81       24.16      8.97 o 
   6   4  15        5.40        1.13      9.84 o 
  -5   5  15       20.04       21.70      8.06 o 
  -3   5  15      150.46      110.60      8.63 o 
  -1   5  15      472.07      387.68     22.57 o 
   1   5  15       16.89       26.24      9.03 o 
 -12   0  16       68.66       60.77     16.78 o 
 -10   0  16      263.55      222.47      9.98 o 
  -8   0  16      681.73      571.61     11.83 o 
  -6   0  16       73.66       74.01     10.15 o 
  -4   0  16       44.60       43.63      9.45 o 
  -2   0  16      195.91      184.54     17.93 o 
   0   0  16      581.13      534.56     16.39 o 
   2   0  16       94.20       95.36     14.39 o 
   4   0  16       28.97       17.91     14.44 o 
   6   0  16      564.33      416.90     16.44 o 
   8   0  16       12.91       36.19     14.35 o 
 -13   1  16        3.58       11.50      6.91 o 
 -11   1  16       68.25       57.50      7.95 o 
  -9   1  16        4.19        9.37      6.75 o 
  -7   1  16       10.41       14.63      6.57 o 
  -5   1  16        0.53       14.07      6.76 o 
  -3   1  16       41.76       28.42      8.62 o 
  -1   1  16      100.08       86.43      8.28 o 
   1   1  16      311.09      275.80     10.87 o 
   3   1  16       88.92       84.91      9.97 o 
   5   1  16        0.18       14.78     10.09 o 
   7   1  16      180.23      132.24     10.64 o 
 -12   2  16      105.43       92.50      7.11 o 
 -10   2  16      280.53      253.49     11.62 o 
  -8   2  16      253.47      243.52      9.98 o 
  -6   2  16      100.85       96.01      7.09 o 
  -4   2  16       13.46       20.61      6.39 o 
  -2   2  16      332.36      291.57     14.54 o 
   0   2  16      129.03      116.59      8.49 o 
   2   2  16       84.55       75.66      9.27 o 
   4   2  16      196.17      153.10     10.73 o 
   6   2  16      167.60      130.66     10.77 o 
  -9   3  16        1.71        7.98      7.24 o 
  -7   3  16       75.51       74.50      7.23 o 
  -5   3  16       29.21       42.31      7.98 o 
  -3   3  16        2.38        8.05      8.07 o 
  -1   3  16       33.66       35.26      7.50 o 
   1   3  16       42.96       27.78      7.97 o 
   3   3  16       31.38       28.14      9.13 o 
   5   3  16        1.45        4.82      7.87 o 
  -6   4  16      111.63       65.79     14.33 o 
  -4   4  16      393.48      309.32     19.11 o 
  -2   4  16      289.76      220.62     15.73 o 
   0   4  16       35.94       31.11      7.87 o 
  -9   1  17      181.87      138.04      7.32 o 
  -7   1  17       28.03       24.64      6.85 o 
  -5   1  17       75.81       59.82      7.03 o 
  -3   1  17      183.83      150.40      7.59 o 
  -1   1  17       95.97       82.04     18.40 o 
   1   1  17        6.82        2.83     13.54 o 
   3   1  17      117.71       75.70     17.68 o 
  -6   2  17       19.12       14.74      7.19 o 
  -4   2  17       50.15       24.97      8.57 o 
  -2   2  17       29.33       26.73      7.33 o 
   0   2  17       41.83       31.88      8.52 o 
   2   2  17        1.25       14.71      9.20 o 
                                                 
